# Supplementary material for: Impact of Feeding Probiotics on Blood Parameters, Tail Fat Metabolites, and Volatile Flavor Components of Sunit Sheep
Source: Foods. 2022 Aug 31;11(17):2644. doi: 10.3390/foods11172644 (PMC9455658; doi:10.3390/foods11172644)
Supplement: Supplementary file 1 [file foods-11-02644-s001.zip]

Archive with 5 entries (5 files):
- Supplementary Figure S1.pdf
- Supplementary Figure S2.pdf
- Supplementary Figures S3-S5.pdf
- Supplementary Table S1.xlsx
- Supplementary Table S2.xlsx
