# Supplementary material for: Impact of Feeding Probiotics on Blood Parameters, Tail Fat Metabolites, and Volatile Flavor Components of Sunit Sheep
Source: Foods. 2022 Aug 31;11(17):2644. doi: 10.3390/foods11172644 (PMC9455658; doi:10.3390/foods11172644)
Supplement: Supplementary file 1 [file foods-11-02644-s001.zip › Supplementary Table S1.xlsx]

## Sheet: Sheet1
Table S1. Primer sequences for real-time PCR assays
Targets genes	Primers forward and reverse(5´-3´)	Amplicon length (bp)	Accession number
ACACA	F-5´ATGTTTCGGCAGTCCCTGAT- 3´	110	NM_001009256.1
	R-5´TGTGGACCAGCTGACCTTGA- 3´
FABP4	F: 5’-AAGAAGTGGGTGTGGGCTTT-3’	101	NM_001114667.1
	R: 5’-ATGTTGACCACATCCCCATT-3’
FADS1	F-5´CTGCTGTACCTGCTGCACAT - 3´	161	XM_015103137.1
	R-5´ACGGACAGGTGTCCAAAGTC - 3´
FADS2	F-5´TGCCAACTGGTGGAACCATCGC - 3´	188	XM_015103138.1
	R-5´GCGGCCCGATCAGGAAGAAGTAC- 3’
FASN	F-5´GTGTGGTACAGCCCCTCAAG- 3´	110	XM_027974304.2
	R-5´ACGCACCTGAATGACCACTT- 3´
PPARA	F: 5’- CACAGCAGCCGTGTCGATTC -3’	98	XM_042247881.1
	F: 5’- ACCCTCCCTGGACACCTCTT -3’
SCD	F-5´GAGTACCGCTGGCACATCAA- 3´	103	NM_001009254.1
	R- 5´CTAAGACGGCAGCCTTGGAT- 3´
β-actin	F-5´CTCACGGAGCGTGGCTACA- 3´	107	NM_001009784.2
	R-5´GCCATCTCCTGCTCGAAGTC- 3´
