# Supplementary material for: Impact of Feeding Probiotics on Blood Parameters, Tail Fat Metabolites, and Volatile Flavor Components of Sunit Sheep
Source: Foods. 2022 Aug 31;11(17):2644. doi: 10.3390/foods11172644 (PMC9455658; doi:10.3390/foods11172644)
Supplement: Supplementary file 1 [file foods-11-02644-s001.zip › Supplementary Table S2.xlsx]

## Sheet: LTFvsCTF-NEG
ID	adduct	Name	VIP	Fold change	p-value	m/z	rt(s)	CTF1	CTF2	CTF3	CTF4	CTF5	CTF6	LTF1	LTF2	LTF3	LTF4	LTF5	LTF6
M333T210	(M-H2O-H)-	15-keto-PGE1	2.07517	5.86023	0.00155984	333.206	210.363	4029.15	3810.67	2893.76	2769.52	3962.12	2675.11	2022.88	27831.2	19294.1	20180.8	26279.3	22418.6
M187T190	(M-H)-	10-hydroxy capric acid	1.17899	1.82638	0.00335239	187.134	190.189	8347.06	5098.49	5514.37	5182.48	8062.1	5411.51	9183.61	16698.8	11138.6	8286.75	12317.3	11076
M277T71_1	(M-H)-	all cis-(6,9,12)-Linolenic acid	9.57281	0.590503	0.00445158	277.217	70.79	952123	846490	891213	1.06029e+06	1.41208e+06	641754	620667	590285	586134	458199	629232	542729
M487T840	(M-H)-	Cytidine 5'-diphosphocholine (CDP-choline)	1.07376	3.83831	0.0104763	487.098	840.277	4959.68	203.348	2078.61	1982.22	193.376	413.099	272.132	6312.27	7725.63	7797.26	9143.5	6481.02
M182T63	(M-H)-	4-Pyridoxic acid	2.43544	2.01218	0.0132786	182.045	62.633	14025.8	37477.1	13585.4	50153.2	15416.7	37945.5	47102.5	46574.4	34879.2	66341.4	82373.3	61990.5
M195T696	(M-H)-	D-gluconate	1.51714	2.90015	0.0170367	195.051	695.602	5617.62	8664.08	2630.21	3499.59	6146.58	4145.05	14989.9	10949.3	3403.88	14824.9	28023	16852.8
M282T467	(M-H)-	Guanosine	2.03818	1.31073	0.019866	282.084	466.751	71763.4	53024.3	46821.1	39760.3	62141.8	59701.7	81544	70850.3	58071.7	76435.7	84708	65143.1
M117T732	(M-H)-	Succinate	1.52742	1.93609	0.0236543	117.019	731.705	7762.76	22731.9	9952.3	9142.43	7108.66	20209.7	27884.1	23150.9	23892.5	40174.8	17445	16353.3
M129T71	(M-H)-	ketoisocaproic acid	3.89013	1.91939	0.0256227	129.055	71.378	45168.2	118326	76586	43657	34666	151751	148820	106227	193610	222243	108399	123112
M185T74_2	(M-H)-	Undecanoic Acid	2.95427	0.623238	0.0262755	185.154	74.4675	82943.2	124164	140054	76829.5	94835.9	165384	57708	63615.5	49846.8	79937.5	68785.9	106533
M141T611	(M+K-2H)-	3R-hydroxy-butanoic acid	12.3672	0.452765	0.0329011	140.994	610.524	1.96804e+06	1.29289e+06	1.32532e+06	1.08586e+06	1.49451e+06	1.70785e+06	1.45072e+06	1.192e+06	1713.86	3514.58	1.36852e+06	1581.53
M391T277	(M-H)-	Deoxycholic acid	1.69997	0.162282	0.0333919	391.284	277.451	12949.1	7246.89	17336.6	42694.8	21271.3	1818.57	1239.83	4647.92	3375.88	3129.6	2011.48	2361.86
M269T107	(M-H)-	Heptadecanoic acid	2.49593	0.395401	0.0338515	269.248	106.569	66800.9	104109	35852.7	17740	42494.7	42940.7	21235.7	22382.5	14471.8	12032.2	18172	34255.7
M391T261_2	(M-H)-	Chenodeoxycholate	2.56778	0.113886	0.0428471	391.284	260.95	24717.1	10242.9	54861	100416	38271.6	1829.09	1380.7	6752.03	4572.69	6544.29	3785.23	3197.35
M157T95	(M-H)-	Pelargonic acid	1.55507	1.31853	0.0472557	157.123	95.283	33954.4	30075.8	45257.4	35020	41884.5	44240.2	33379	46382.8	46492.6	52705.7	56590.5	68281.2
M407T404	(M-H)-	Cholic acid	1.74882	0.219252	0.0719057	407.278	404.485	30493.6	7340.35	24313.8	59079.4	11587.4	1458.1	1258.92	7739.99	3620.69	10805.1	2941.9	3072.97
M213T73	(M-H)-	Tridecanoic acid (Tridecylic acid)	2.39342	0.703496	0.0916184	213.186	73.227	103145	117052	160531	86427.9	101992	204683	123243	74548.2	76857.8	109607	65402.7	94728.8
M465T38	(M-H)-	Cholesteryl sulfate	2.31736	1.25331	0.0958129	465.302	38.168	148418	84739.8	101474	90415.6	122036	81472.5	115376	146953	106509	160499	107880	150562
M295T175_2	(M-H)-	13(S)-HODE	0.497716	1.36486	0.395084	295.226	175.156	2896.51	2831.08	2744.52	2405.46	3435.87	2259.99	1489.88	4396.67	8971.49	2398.43	3328.94	2035
M271T153	(M-H)-	16-Hydroxypalmitic acid	0.811444	1.18062	0.347839	271.227	153.153	30718.2	22458	16256.2	18812.3	27010.7	25159.5	18392.8	25024.9	23094.8	22500.9	42829.4	33933.2
M273T768	(M+CH3COO)-	1-Deoxy-D-xylulose 5-phosphate	1.30821	0.672547	0.155816	273.037	768.428	24429.8	13210.8	18661.6	56583.6	32272.9	35737	17675.6	25412	21438.6	21061.3	15815.7	20257.5
M340T497	(M+CH3COO)-	1-Methyladenosine	0.0893182	1.46774	0.130217	340.125	496.888	49.3072	169.991	162.444	75.901	36.1621	93.6234	176.682	88.8637	185.446	164.528	121.708	124.967
M296T346	(M-H)-	1-methylguanosine	0.15054	1.26742	0.132016	296.099	345.938	628.643	365.51	606.944	469.005	526.026	435.968	721.119	537.336	582.39	959.594	546.184	496.301
M168T736	(M-H)-	1-Methylhistidine	0.111497	1.02314	0.880269	168.077	735.561	691.442	412.715	315.819	600.314	443.65	577.676	729.983	420.835	578.559	530.028	444.604	407.984
M257T301_1	(M-H)-	1-Methylpseudouridine	0.105195	0.868185	0.355796	257.077	301.066	865.844	697.525	718.572	713.36	493.737	434.323	365.396	617.781	515.347	492.292	612.019	803.37
M452T348	(M-H)-	1-Palmitoyl-2-hydroxy-sn-glycero-3-phosphoethanolamine	0.208285	0.959748	0.894294	452.276	348.161	8021.3	2253.95	2261.55	8559.43	5781.83	2628.69	7712.75	3054.47	3050.47	4575.33	6635.69	3290.3
M671T261	(M-H)-	1-Palmitoyl-2-linoleoyl-sn-glycero-3-phosphate	0.38997	0.567006	0.0529252	671.464	260.542	1859.36	2568.41	2550.18	2193.69	2782.25	574.031	449.375	1999.67	1534.81	1372.99	1228.68	517.863
M748T73	(M-H)-	1-Palmitoyl-2-oleoyl-phosphatidylglycerol	1.18223	0.950177	0.582136	747.517	72.617	65275.6	117480	97304.7	94611.2	78787.9	84245	83254.6	96478	89022.7	83752.3	83138	75268.6
M673T79	(M-H)-	1-Palmitoyl-2-oleoyl-sn-glycero-3-phosphate	0.175388	1.10704	0.630605	673.478	78.572	4177.97	2429.43	3243.17	1941.58	3378.35	4180.77	3513.74	4506.77	3565.87	809.745	4765.45	4261
M409T336	(M-H)-	1-Palmitoyl Lysophosphatidic Acid	0.210744	1.2451	0.450943	409.234	335.862	1181.38	474.171	384.934	352.248	644.362	1130.59	420.47	702.065	1445.75	618.835	1178.02	824.031
M369T296	(M-H)-	20-hydroxy-PGF2a	0.603068	2.17272	0.0205094	369.226	296.315	1822.46	1313.19	1217.91	842.568	1739.95	979.485	2100.22	2014.08	2796.92	1360.51	4590.01	4336.56
M237T228	(M+CH3COO)-	2-Dehydro-3-deoxy-D-gluconate	0.130425	1.13268	0.285616	237.061	228.238	1028.04	1084.01	881.912	957.578	1019.25	802.532	697.613	1142.86	1264.58	1436.71	945.117	1052.47
M193T213	(M+CH3COO)-	2'-Deoxy-D-ribose	0.0556287	0.960279	0.698754	193.071	212.986	838.84	981.87	697.278	575.037	1004.12	779.099	661.731	882.581	946.91	722.918	721.39	747.026
M331T821	(M-H)-	2'-Deoxyinosine 5'-monophosphate	0.00820557	1.02621	0.859007	331.044	821.431	285.898	199.639	209.117	276.544	204.353	172.035	180.64	143.969	202.172	302.756	260.192	293.183
M227T197	(M-H)-	2'-Deoxyuridine	0.642126	1.30528	0.242985	227.067	196.842	13555.9	4482.86	9008.56	12650.8	14010.6	5188.53	8570.62	13999.7	12566	19702.5	8623.04	13415.8
M309T65_3	(M-H)-	2E-Eicosenoic acid	2.49783	0.857269	0.323028	309.279	65.401	277019	407625	258000	264566	405749	203910	206443	341210	232333	195794	283831	297935
M117T271	(M-H)-	2-Hydroxy-3-methylbutyric acid	0.9589	1.94068	0.00984739	117.055	270.822	3292.33	3845.6	4020.88	4980.07	3570.11	4518.21	4772.64	6816.16	5407.28	7458.47	11876.9	10685.8
M103T340	(M-H)-	2-hydroxy-butanoic acid	0.577925	1.06209	0.811663	103.039	339.99	9052.71	4441.95	3472.21	5028.29	4961.62	7616.31	6441.91	5518.42	11289	4865.76	6084.73	2519.92
M175T889	(M-H2O-H)-	2-keto-D-Gluconic acid	1.76529	0.836279	0.811593	175.024	888.789	1891.98	81752.3	1755.5	1697.13	82684.3	72620.6	84991.2	1585.31	111871	1813.68	915.908	1538.14
M117T433	(M-H)-	2-Methyl-3-hydroxybutyric acid	0.229623	1.56026	0.403627	117.055	433.261	371.763	766.745	758.726	697.587	1057.24	1584.24	2654.17	407.035	373.699	574.896	3379.25	780.958
M145T133	(M-H)-	2-Methylglutaric acid	1.26078	2.10043	0.100001	145.05	132.873	10348.4	11471	10443	5042.38	10119	4470.18	4339.58	1381.81	23005.4	25486	21898.5	32888.6
M296T403	(M-H)-	2-Methylguanosine	0.0663811	1.15645	0.404554	296.099	402.625	446.975	425.179	351.292	433.349	271.49	437.577	321.345	265.45	393.239	693.866	516.005	546.089
M789T261	(M-H)-	2-Oleoyl-1-stearoyl-sn-glycero-3-phosphoserine	0.284376	0.770833	0.249823	788.543	260.878	1819.03	2330.61	2373.76	3164.49	4025.67	1276.12	1444.31	1988.41	1812.45	1130.03	2746.46	2432.88
M281T254	(M-H)-	2'-O-methylinosine	0.12428	1.15301	0.57761	281.088	254.361	1538.09	1019.99	1092.19	923.313	572.236	878.28	1008.91	1443.16	1441.03	534.891	536.887	1980.95
M141T608_2	(M-H2O-H)-	2-Oxoadipic acid	5.15309	0.917265	0.394708	141.017	607.546	2.31537e+06	1.4158e+06	1.45413e+06	1.36485e+06	1.73222e+06	1.77937e+06	1.52545e+06	1.39847e+06	1.6891e+06	1.71026e+06	1.39308e+06	1.51292e+06
M258T305	(M-H)-	2-Thiocytidine	0.348755	1.31645	0.382675	258.055	305.488	3181.73	2180.92	2362.36	1449.7	2757.05	1462.25	1303.19	1377.39	3048.52	6166.25	2906.25	2830.96
M487T280	(2M-H)-	3,3',4,5'-Tetrahydroxy-trans-stilbene	0.360323	0.994675	0.992176	487.13	279.912	6029.01	3290.17	13831.2	2157.31	7659.07	2959.45	3709.01	9996.99	1636.77	17258.6	1532.92	1600.59
M165T274	(M-H)-	3-(3-Hydroxyphenyl)propanoic acid	0.434013	0.579428	0.24453	165.055	273.558	9636.68	3937.56	4635.38	2390.78	3768.24	778.68	1710.92	5233.84	4106.44	1002.91	1166.68	1350.27
M138T454	(M-H)-	3-Aminopropanesulphonic Acid	0.354052	0.795083	0.2921	138.022	454.07	2699.47	2449.49	2482.41	5707.02	2297.24	2329.15	2423.4	2590.98	2483.38	2149.82	2118	2517.91
M152T630	(M+Na-2H)-	3-Guanidinopropanoate	0.283732	1.06373	0.604008	152.044	629.733	5731.34	3651.11	3422.78	4632.7	3802.7	6220.28	6098.95	4369.57	4816.32	4476.38	4964.62	4485.16
M161T705	(M-H)-	3-Hydorxy-3-methylglutaric acid	0.19103	1.09849	0.450171	161.045	704.514	3657.97	2398.77	1945.63	2105.21	2388.49	3133.48	2794.19	3516.07	2764.08	3042.07	2116.63	2935.85
M117T397	(M-H)-	3-Hydroxyisovaleric acid	0.174779	1.3279	0.355509	117.055	397.432	547.623	321.74	532.192	415.845	597.885	1061.81	859.56	1420.39	970.477	344.686	372.145	649.97
M263T63	(M-H)-	3-Methoxy-4-Hydroxyphenylglycol Sulfate	0.852667	0.843291	0.348409	263.022	62.664	60828.4	29118.7	23079.9	32834.7	33598.8	36680.6	26280.6	40138.7	29255.8	32410.7	26160.6	28023.4
M168T758	(M-H)-	3-Methylhistidine	0.142342	1.22236	0.412105	168.077	757.998	394.379	160.19	177.567	415.649	357.2	244.858	374.338	418.816	601.702	328.236	219.12	196.732
M281T340	(M-H)-	3'-O-Methylinosine	0.144951	1.38082	0.0174131	281.086	339.729	302.34	217.843	227.633	273.901	238.029	154.272	283.797	421.177	367.182	309.822	305.629	264.896
M185T88_2	M-	3-Phosphoserine	0.359153	0.940443	0.690313	185.012	88.165	9919.21	4369.53	5272.04	6483.28	6558.41	8629.94	4488.24	5355.86	6983.11	8012.01	7204.96	6732.55
M151T352	(M-H)-	4-Acetoxyphenol	0.138347	0.90119	0.53452	151.039	352.226	887.744	840.204	827.05	1436.64	414.055	897.884	733.107	820.657	825.959	865.409	698.294	836.105
M137T59	(M-H)-	4-Hydroxybenzoate	0.591946	0.851532	0.24312	137.024	58.891	14946.3	11474.6	11645.6	18021.3	13497.3	11104.5	13463.3	15205.4	11391	12076.4	9583.23	6990.3
M219T51	(M-H)-	4-Nonylphenol	1.01853	1.21658	0.181041	219.175	51.228	29870.6	29511	27472.3	26235.9	28605.4	20081.3	24571.8	38571.6	29555.9	28369.6	48974	26771.9
M327T68	(M-H)-	(4Z,7Z,10Z,13Z,16Z,19Z)-4,7,10,13,1 6,19-Docosahexaenoic acid	3.04576	1.20383	0.411971	327.233	68.318	542455	515104	298097	431754	419561	314990	387817	308332	329716	631803	893276	485062
M322T830	(M-H)-	5'-CMP	0.46758	0.987939	0.990363	322.043	829.539	16388.3	143.766	295.772	596.534	176.434	15.9973	80.8914	2753.01	6955.06	3020.12	1104.81	3490.44
M199T624	(M-H2O-H)-	5-L-Glutamyl-L-alanine	0.0671034	1.00707	0.970131	199.069	623.779	487.853	681.537	405.787	531.22	507.882	1102.61	756.147	484.835	544.293	615.724	775.514	566.641
M357T39	(M+Na-2H)-	5(S)-HpETE	0.109423	0.979485	0.895746	357.205	39.454	2432.32	1650.8	2175.63	1508.76	3175.4	2985.45	3183.49	2122.94	1964.36	2625.29	2048.99	1697.56
M369T375	(M-H)-	6-Keto-PGF1a	0.255819	1.34351	0.181256	369.227	374.951	1680.08	958.964	710.011	670.176	732.712	1182.3	1321.82	1330.42	1340.56	1086.82	2090.54	802.575
M329T66_3	(M-H)-	7Z, 10Z, 13Z, 16Z, 19Z-Docosapentaenoic acid	2.06217	0.976257	0.916346	329.248	65.896	2.34797e+06	1.43438e+06	940953	1.23928e+06	1.6701e+06	648880	1.19985e+06	1.03776e+06	1.30779e+06	1.38524e+06	2.20133e+06	952957
M239T206	(M-H2O-H)-	Acadesine (Drug)	0.144954	1.03362	0.60766	239.078	206.071	2801.18	2864.44	3187.72	2841.2	2816.41	2239.76	3031.77	3197.14	2698.95	3231.01	2512.3	2642.71
M180T204	(M-H)-	Acamprosate	0.0559653	0.999181	0.997653	180.033	204.036	2958.53	4175.62	3300.28	875.805	1179.08	3890.98	1673.37	3519.59	3092.02	903.268	3317	3861.63
M202T546	(M-H)-	Acetylcarnitine	0.106366	1.11267	0.564258	202.108	546.301	853.186	607.596	574.646	366.527	491.201	830.527	495.287	452.753	726.848	665.45	1051.85	751.027
M172T318	(M-H)-	Acetyl-DL-Leucine	0.285816	1.46499	0.137133	172.097	318.317	1089.49	1178.48	954.411	1082.86	856.622	670.77	496.013	1889.85	2324.67	1279.15	1609.44	945.592
M116T512	(M-H)-	Acetylglycine	0.323093	1.4087	0.272245	116.035	512.356	1878.04	653.527	327.562	922.472	2338.13	2512	3082.17	757.822	2169.49	2587.36	2121.2	1441.48
M139T866	(M-H)-	Acetyl phosphate	0.147779	0.862804	0.0281578	138.979	865.658	954.627	800.208	884.31	893.072	711.089	850.898	765.334	803.955	652.721	813.814	653.103	706.371
M134T173	(M-H)-	Adenine	0.493547	0.684707	0.0864053	134.047	173.282	5406.61	2264.01	4553.11	4947.32	5778.97	4272.07	3867.5	4342.72	592.94	3765.5	3484.89	2585.61
M326T231	(M+CH3COO)-	Adenosine	0.110612	1.13837	0.23385	326.111	231.251	661.657	873.773	847.15	760.558	771.612	547.649	553.484	928.645	845.198	957.398	814.103	981.044
M328T520	(M-H)-	Adenosine 3',5'-cyclic phosphate (cAMP)	0.0437537	1.01363	0.938342	328.044	520.115	501.473	254.943	353.612	176.212	330.128	260.304	390.987	224.826	276.118	407.22	309.242	293.865
M426T960	(M-H)-	Adenosine 5'-diphosphate (ADP)	0.266168	1.62183	0.36947	426.02	960.46	1223.47	191.972	376.617	1956.36	136.827	88.1679	344.283	1488.4	2393.25	508.75	825.592	883.922
M558T810	(M-H)-	ADP-ribose	0.181417	3.80116	0.0504291	558.062	809.574	86.8143	53.8582	51.513	30.3396	92.3942	35.0165	42.2403	319.432	204.096	518.726	189.196	56.4702
M331T64_2	(M-H)-	Adrenic Acid	7.11608	1.52118	0.207543	331.263	64.2045	1.14562e+06	1.1434e+06	374022	381925	436902	548252	1.23142e+06	734655	895735	911850	1.93046e+06	426391
M157T322_4	(M-H)-	Allantoin	0.887059	1.17361	0.371604	157.036	321.98	28054	11534.5	17420.6	9629.69	16945.9	16444.4	12051.2	21804.5	18624.8	23471.7	20133.5	21309.6
M241T753	(M-H2O-H)-	alpha-D-Galactose 1-phosphate	0.616318	0.738333	0.176703	241.011	752.71	10416	4687.88	4808.43	14796.5	9861.11	10485	5690.27	7596.37	7490.58	4823.62	7412.61	7635.39
M179T534	(M-H)-	Alpha-D-Glucose	0.79739	1.18716	0.612358	179.056	533.854	54508.6	23793.1	6052.25	10792.4	21098.7	18065.4	32456.1	11531.7	35951	17990.7	33235.9	28283
M188T655	(M-H)-	alpha-Guanidinoglutaric Acid	0.0452258	0.98289	0.901503	188.067	654.654	322.419	217.611	193.768	316.714	276.799	256.869	267.696	260.462	264.199	156.8	374.355	233.564
M243T122	(M-H)-	alpha-hydroxy myristic acid	1.07244	0.948357	0.869445	243.196	122.217	111272	130425	35889.4	82930.9	95619.7	252438	94918.9	158957	89809.8	173622	117973	36701.6
M128T64	M-	Ammelide	0.151926	0.827178	0.17135	128.034	64.0685	553.179	609.754	654.764	921.588	861.51	981.89	625.433	493.605	629.298	650.797	855.504	536.059
M303T67_12	(M-H)-	Arachidonic Acid (peroxide free)	16.0442	1.30107	0.159188	303.233	67.127	6.80787e+06	5.41247e+06	4.33631e+06	3.40364e+06	3.81561e+06	3.7494e+06	4.8157e+06	4.09576e+06	5.83563e+06	8.33092e+06	8.04129e+06	4.69296e+06
M187T644	(M-H)-	Azelaic acid	0.579692	1.22944	0.0571011	187.097	643.768	7558.97	5611.85	5535.01	5005.46	6065.58	6364.53	5337.79	9073.11	8246.21	6991.88	7914.88	6869.87
M127T62	(M-H)-	Barbituric acid	0.134496	0.789356	0.543859	127.014	62.237	461.958	964.824	2071.47	442.498	528.461	419.145	506.249	561.916	431.134	792.804	819.106	747.444
M121T194	(M-H)-	Benzoic acid	0.834569	1.09825	0.74974	121.029	194.458	118886	73101.7	160352	124499	101581	22404.2	17794.9	130080	130412	102926	91535.8	187103
M583T73_1	(M-H)-	Bilirubin	0.240811	0.883357	0.680806	583.254	72.677	7869.61	7316.21	1920.04	1992.73	5139.56	3849.49	3075.83	2245.63	4987.39	7075.74	2582.48	4844.34
M171T75_2	(M-H)-	Capric acid	5.60647	0.687095	0.177698	171.139	75.0165	416125	454064	468802	783570	1.14884e+06	847667	263049	315284	366083	397385	772453	715936
M143T175	(M-H)-	Caprylic acid	0.259521	1.00705	0.971793	143.107	174.59	10182.9	24509.5	12232.3	14169.4	17470.6	10792	14051.4	13478.1	12884.8	23397.7	9901.04	16273.6
M445T849_2	(M-H)-	CDP-ethanolamine	0.744728	2.17892	0.0788105	445.051	848.77	5038.77	489.656	4759.5	3773.48	525.186	379.384	387.268	4099.58	5539.54	6828.25	8573.59	7181.44
M465T73_1	(M-H)-	Cholesterol 3-sulfate	0.64029	0.77875	0.623683	465.297	72.638	30289.8	4722.4	6457.99	3909.97	7754.06	5172.62	4908.76	7111.28	6618.7	8277.37	11466.1	7024.25
M253T72	(M-H)-	cis-9-Palmitoleic acid	5.64962	1.0692	0.229558	253.217	71.912	1.95439e+06	1.76692e+06	2.02625e+06	2.05627e+06	2.13382e+06	2.04669e+06	1.90295e+06	2.37598e+06	2.22219e+06	2.08247e+06	2.38581e+06	1.84426e+06
M173T857	(M-H)-	cis-Aconitate	0.725071	0.902447	0.448527	173.009	857.044	54533.6	40098.7	39648.7	47118.1	38161	43277.1	46493.3	51179.3	36415.4	50248.1	21995.9	30864.8
M129T858	(M-H)-	Citraconic acid	0.166674	0.753379	0.595431	129.019	857.912	2267.34	469.684	250.076	558.045	334.801	463.032	380.517	535.355	590.549	976.055	393.18	396.25
M169T215	(M+Na-2H)-	Citramalic acid	0.620579	1.58936	0.145337	169.011	214.999	2033	5994.39	2775.12	5112.31	3815.36	8378.79	11647.7	2862.06	3965.71	9616.61	10265.1	6318.07
M191T912	(M-H)-	Citrate	0.232979	1.10585	0.638403	191.019	911.729	1279.77	1004.12	899.042	2082.43	1055.19	880.975	1334.42	1464.39	2078.95	1300.99	1069.77	715.316
M191T719	(M-H)-	Citric acid	0.328891	0.655782	0.153827	191.019	718.945	1990.48	1009.9	1301.4	1207.69	1634.48	2117.72	499.86	481.472	2361.63	633.805	1209.53	887.333
M385T637	(M-H2O-H)-	Cortisol 21-acetate	0.127497	0.90903	0.0776367	385.206	636.673	1298.24	1299.88	1174.26	1059.36	1141.76	1268.16	1111.65	1096.7	1049.96	1242.49	951.947	1130.15
M130T630_2	(M-H)-	Creatine	0.705438	1.27803	0.109966	130.062	629.742	14045.5	9072.3	8028.31	8477.58	7400.87	13872.3	16474.4	10266.3	11034.3	11513	15640.7	12899.3
M540T887	(M-H)-	Cyclic adenosine diphosphate ribose	0.0709317	0.763637	0.431051	540.056	886.917	216.746	393.251	127.523	89.2078	128.517	302.551	301.603	98.6803	156.624	228.725	80.3006	94.565
M200T62	(M+Na-2H)-	Cyclohexylsulfamate	0.18221	1.28741	0.480702	200.038	62.2075	842.803	622.318	943.002	538.146	449.596	294.612	372.996	278.052	1521.97	1391.36	449.625	737.147
M242T424	(M-H)-	Cytidine	1.07471	1.26169	0.253965	242.078	424.012	34974.7	28072.6	23277.7	15023.5	17526.9	25316.4	18778	20941.7	34393	47905.7	30602.2	29304.4
M304T629	(M-H)-	Cytidine 2',3'-cyclic phosphate	0.0996628	0.939967	0.370242	304.027	628.921	748.35	894.33	714.215	762.981	810.234	790.392	847.626	823.894	677.235	808.506	571.711	708.144
M322T871	(M-H)-	Cytidine 5'-monophosphate (CMP)	0.511672	0.495704	0.219753	322.044	870.728	1022.57	9286.4	902.121	1434.48	3228.79	5336.12	2165.35	2376.05	1046.78	1532.96	2166.72	1226.25
M613T863	(M-H)-	Cytidine monophosphate N-acetylneuraminic acid	0.406973	1.68732	0.275248	613.138	863.12	3803.34	54.2951	2915.66	2395.3	22.9727	107.024	38.6131	2849.68	1701.34	3644.7	4025.75	3429.57
M170T585	(M+CH3COO)-	Cytosine	0.0867828	1.9585	0.0391572	170.057	585.318	10.9226	46.4129	40.0687	45.9874	17.874	41.051	101.693	68.7937	50.8396	38.4057	35.7636	100.742
M159T636	(M-H)-	D-Alanyl-D-alanine (D-Ala-D-Ala)	0.0707188	0.94109	0.66179	159.077	635.84	366.631	369.335	346.078	285.669	302.245	332.936	370.931	247.847	417.988	172.182	414.15	261.807
M239T547	(M+CH3COO)-	D-Allose	0.335294	0.94169	0.832342	239.077	547.304	16901.1	6815.84	5508.93	3971.63	11260.9	6778.8	6419.28	5952.57	11887.1	4155.57	9636.53	10198.5
M207T119	(M+CH3COO)-	D-Arabinono-1,4-lactone	0.633069	1.42948	0.108978	207.05	118.749	6068.7	3204.02	5405.96	4728.82	3647.15	7172.34	11186	8313.32	6013.93	7307.46	7146.08	3242.09
M103T579	(M-H)-	D(-)-beta-hydroxy butyric acid	0.232472	1.37709	0.0229813	103.04	579.353	577.259	589.986	686.583	471.682	759.475	829.4	771.629	657.105	863.289	880.943	1078.96	1138.55
M266T405	(M-H)-	Deoxyguanosine	0.0725648	0.916875	0.621086	266.087	404.776	504.677	393.85	412.556	156.067	555.173	299.667	314.571	338.39	283.402	379.542	370.477	442.593
M686T669	(M-H)-	Dephosphocoenzyme A (Dephospho-CoA)	0.0398806	1.49481	0.283024	686.139	668.545	35.1676	15.7233	33.6682	8.58582	26.0713	19.3156	45.2711	62.8724	29.8642	50.7638	10.6381	7.66894
M199T743	(M-H)-	D-Erythrose 4-phosphate	0.245085	0.924297	0.437666	199.001	742.51	2381.57	4076.59	3146.28	2849.56	3121.02	2948.88	3274.25	2872.66	2418.86	2411.14	3454.92	2689.74
M179T405	(M-H)-	D-Fructose	0.0867875	1.04049	0.874891	179.055	405.394	1111.45	675.753	1481.57	755.387	960.757	2235.63	941.536	758.534	1277.82	1029.82	2026.24	1478.99
M339T1021	(M-H)-	D-Fructose 1,6-bisphosphate	0.676873	0.533079	0.409947	338.988	1021.01	1257.92	2382.96	1942.18	15425.4	2809.88	1778.94	3998.84	869.269	4095.83	1768.13	1089.1	1824.21
M191T148	(M-H2O-H)-	D-Galactarate	1.24207	1.19486	0.380984	191.019	148.407	99283.4	92768.8	58067.4	115576	94146.2	56707.6	32810.7	93687.9	127876	139505	103424	119903
M193T720	(M-H)-	D-galacturonic acid	0.40617	1.50812	0.238326	193.035	720.026	4526.1	2325.48	1229.66	2055.15	1937.94	2077.94	3014.77	5751.39	3174.47	6035.05	529.724	2837.97
M258T787	(M-H)-	D-glucosamine 6-phosphate	0.18085	1.26623	0.220882	258.037	786.634	1071.24	437.91	524.992	1155.97	808.914	936.583	1355.82	868.698	894.507	1448.82	729.966	951.842
M127T699	(M-H)-	Dihydrothymine	0.127319	1.12254	0.594226	127.051	698.739	1027.34	817.743	797.783	121.196	1081.67	1279.4	1085.39	1311.86	1071.42	750.492	840.749	693.239
M71T425	(M-H2O-H)-	Dihydroxyacetone	0.119744	1.17101	0.291803	71.0131	424.617	529.532	223.229	488.099	564.588	576.738	505.629	594.517	791.208	580.547	477.974	476.207	461.218
M169T887	(M-H)-	Dihydroxyacetone phosphate	0.168985	1.12411	0.175684	168.99	886.539	989	1045.79	814.184	901.791	899.378	987.726	1023.2	907.306	1338.66	839.354	1100.31	1128.73
M160T767	(M-H)-	DL-2-Aminoadipic acid	0.172167	0.845146	0.47138	160.061	767.428	3699.4	1312.78	1016.97	1803.4	1684.41	2128.54	2054.27	1796.23	1595.65	1271.86	1686.22	1437.91
M165T202	(M-H)-	DL-3-Phenyllactic acid	0.429777	0.865383	0.703996	165.055	202.258	3393.97	3135.49	4470.54	13244.4	2303.46	3298.61	4940.15	3577.45	3081.26	4945.42	5119.53	4164.85
M89T482	(M-H)-	DL-lactate	0.154808	0.987505	0.865539	89.0239	481.617	2418.14	1933.76	1841.96	2417.67	2147.84	2020.8	2134.49	2545.14	2189.36	2139.44	1912.89	1699.17
M164T670	(M-H)-	DL-Methionine sulfoxide	0.0606044	0.939241	0.630818	164.038	670.401	792.254	549.307	472.311	564.505	773.836	514.225	409.167	709.16	707.42	470.613	558.908	588.403
M104T686	(M-H)-	DL-Serine	0.253344	1.03653	0.814056	104.035	685.697	14107.8	11883.6	9804.81	10868.5	11289.9	17660.7	12921.6	11994	10759.8	20412.5	10777.9	11511.7
M149T547	(M-H)-	D-Lyxose	0.158439	0.826799	0.383015	149.045	547.076	2106.51	1633.42	1334.24	1055.12	2422.14	2233.69	1506.7	584.385	1587.9	936.486	2065.44	2236.2
M341T721	(M-H)-	D-Maltose	0.299969	1.25263	0.440597	341.108	720.709	1481.47	5345.82	1250.34	1305.84	2318.97	2969.07	4432.59	1717.89	3801.93	3445.37	2913.26	2066.91
M161T635	(M-H2O-H)-	D-Mannose	0.0811099	1.0915	0.616888	161.045	635.014	727.167	981.343	786.14	835.505	1093.13	783.073	781.792	747.587	1015.12	783.436	1628.23	726.556
M259T960	(M-H)-	D-Mannose 1-phosphate	0.49792	0.790136	0.427413	259.022	960.483	17874.5	5932.85	6246.42	18172.6	7975.15	7486.59	7267.36	11020.5	3118.98	7377.76	9854.97	11682.8
M319T901	(M+CH3COO)-	D-Mannose-6-phosphate	0.0553838	1.07133	0.74738	319.042	900.802	608.06	786.133	1051.5	819.882	882.148	602.498	605.659	449.721	1016.03	639.983	1509.17	868.465
M199T74_2	(M-H)-	Dodecanoic acid	3.77112	0.854692	0.324507	199.17	74.347	563706	428954	686295	1.03567e+06	1.04821e+06	666953	621606	638092	604511	667080	605682	649134
M223T357	(M+CH3COO)-	D-Quinovose	0.060896	1.04351	0.870517	223.081	356.688	306.453	1020.2	738.13	824.073	890.608	1002.31	998.164	413.591	384.633	1534.94	675.361	983.152
M209T265	(M+CH3COO)-	D-Ribose	0.178868	1.24935	0.17581	209.066	265.443	1104.8	837.066	633.756	860.497	906.67	647.956	649.293	1467.03	1218.24	901.249	819.812	1179.56
M289T883	(M+CH3COO)-	D-Ribose 5-phosphate	0.397695	2.80771	0.412519	289.032	883.047	340.084	200.555	791.306	190.341	223.858	239.161	163.021	130.449	4382.58	153.07	235.422	509.619
M211T848	(M-H2O-H)-	D-Ribulose 5-phosphate	0.00960317	0.99777	0.990481	211	847.639	382.685	656.801	707.637	265.713	348.605	657.209	431.932	433.616	537.917	423.826	724.912	459.717
M181T538	(M-H)-	D-Sorbitol	0.0970531	1.01204	0.9085	181.071	537.512	5016.92	5299.42	4148.8	2809.03	3588.16	4567.16	4148.19	4751.73	4477.51	4785.02	3407.72	4165.47
M161T545	(M-H2O-H)-	D-Tagatose	0.408393	1.24096	0.402348	161.045	544.509	6082.75	4476.25	1800.97	3099.18	7326.03	2283.24	3436.79	3680.18	8153.88	4309.7	6040.87	5487.4
M149T534	(M-H)-	D-Xylose	0.166836	1.1312	0.402661	149.045	534.139	1233.77	896.397	832.48	805.6	1687.78	1000.85	1330.16	889.903	1469.08	1329.39	1085.43	1200.05
M149T229	(M-H)-	D-Xylulose	0.359026	0.725908	0.235003	149.045	228.589	3799.89	3990.43	3518.42	4106.5	4053.42	955.914	2603.65	3412.37	3446.83	1088.66	565.376	3709.49
M587T75_1	(2M-H)-	Embelin	0.730195	0.59113	0.0963944	587.358	74.503	3877.29	4625.89	11284.3	10457.5	10283.6	8437.72	4052.21	11006	4500.83	2675.01	4027.2	2684.24
M495T77	(M-H)-	Enterostatin human	0.433364	1.32129	0.267661	495.269	76.627	4212.73	5189.27	4383.95	2879.39	4186.91	2877.87	1696.31	3069.38	6394.74	8653.9	6080.58	5459.42
M228T591	(M-H)-	Ergothioneine	0.283234	1.66231	0.0593154	228.081	591.032	1008.45	484.059	484.984	264.404	375.027	1154.46	1217.53	546.469	865.87	1440.75	1191.49	1007.08
M337T1204	(M-H)-	Erucic acid	0.435475	0.462608	0.202179	337.31	1204.33	1085.61	2031.79	1018.03	5374.89	846.923	903.515	648.19	801.731	997.301	1586.62	544.396	631.083
M395T38_3	(M-H)-	Estradiol Cypionate	0.752939	1.45878	0.0432984	395.261	37.589	4591.98	4308.31	5780.4	4916.53	10959.1	4359.16	8677.82	9372.28	7044.35	7012.56	9300	9526.96
M154T854	(M+NH4-2H)-	Fosfomycin	0.280401	1.47631	0.0748944	154.027	853.585	1108.17	792.272	775.041	1519.24	974.33	818.119	768.58	1132.18	1315.14	1739.22	2223.36	1660.41
M519T866	(2M-H)-	Fructose 1-phosphate	0.0686768	0.743765	0.235556	519.051	866.107	201.599	218.514	92.4872	105.712	106.442	170.823	91.3151	164.488	91.6593	70.7394	183.185	64.7131
M195T717	(M-H)-	Galactonic acid	0.999602	1.71475	0.0245119	195.051	716.678	6928.87	11053.9	2810.72	7917.56	5584.94	4000.92	9480.39	15907.7	8823.7	8323.31	13406.8	9727.57
M249T736	(M-H)-	Gamma-Glutamylcysteine	0.427113	2.12066	0.0220798	249.055	735.91	1168.37	402.144	553.9	398.305	463.618	1301.67	2349	578.616	1699.61	1318.81	1837.19	1310.18
M293T642	(M-H)-	gamma-L-Glutamyl-L-phenylalanine	0.0952848	1.0305	0.911899	293.113	641.922	1221.51	675.279	312.081	384.037	395.481	662.103	436.281	403.543	553.49	763.178	980.886	624.453
M227T772_22	(M-H2O-H)-	gamma-L-Glutamyl-L-valine	0.0898047	1.12248	0.258425	227.104	772.132	407.598	395.074	244.094	433.215	361.449	399.992	392	545.292	422.557	409.134	370.128	376.847
M588T928	(M-H)-	GDP-L-Fucose	0.334809	0.487017	0.481873	588.073	928.062	50.9024	3081.43	75.6991	43.6513	1593.76	6141.76	4969.5	117.774	36.7253	160.78	49.6472	16.5246
M306T849	(M-H)-	Glutathione	0.188891	1.33758	0.261024	306.076	848.692	1541.4	351.642	365.706	748.204	411.552	764.746	940.507	1093.17	739.38	835.921	1166.91	819.565
M611T977	(M-H)-	Glutathione disulfide	0.688892	1.20191	0.777909	611.143	977.407	40801.5	80.4369	9994.68	19348.5	46.1256	197.406	346.713	24690.2	1277.15	29285.8	15256.7	13840.5
M105T559	(M-H)-	Glyceric acid	0.377813	1.0225	0.936592	105.019	558.62	4299.43	3751.49	2601.62	7244.13	4607.45	9901.55	8878.5	8092.95	4552.64	4816.02	2354.85	4439.83
M151T178_2	(M+CH3COO)-	Glycerol	0.277938	0.930947	0.321772	151.061	177.702	10653.5	9038.33	9677.62	8731.21	10246.8	11366.9	9187.58	8569.07	8172.84	8183.35	11394.8	10083.3
M171T819	(M-H)-	Glycerol 3-phosphate	0.495735	1.73036	0.316338	171.006	819.381	7153.31	306.48	341.776	6962.35	372.244	291.776	342.16	6772.59	7599.85	4617.19	2878.59	4485.42
M74T638	(M-H)-	Glycine	0.15243	1.00066	0.996724	74.0243	637.52	2017.54	1048.27	890.35	1129.46	1681.21	1370.1	1315.09	1375.32	1677.69	1625.93	843.986	1304.28
M448T374	(M-H)-	Glycochenodeoxycholate	0.254084	1.08814	0.88572	448.305	373.842	8415.68	3605.93	3032.36	433.697	922.755	303.684	233.623	7772.87	4308.72	2301.09	1894.57	1676.35
M464T458	(M-H)-	Glycocholic acid	0.754264	2.17396	0.220123	464.3	458.496	9785.23	3056.67	3112.85	399.737	652.603	595.56	452.479	15866.4	8474.33	4940.21	5568.13	2965.92
M73T85	(M-H)-	Glyoxylate	0.338584	0.878297	0.589422	72.9926	84.856	2203.57	3333.39	2660.14	3994.44	4096	6338.12	5080.5	2123.26	3976.73	3304.66	1287.87	4099.03
M362T903	(M-H)-	Guanosine 5'-monophosphate (GMP)	0.296306	1.60372	0.277788	362.049	902.649	934.477	648.695	2078.58	1969.32	503.113	502.397	483.045	1861.81	693.054	1990.4	3919.16	1695.72
M178T339	(M-H)-	Hippuric acid	0.921378	2.22603	0.0388619	178.05	338.909	1853.53	1928.85	724.649	7863.79	8823.27	2345.84	4438.94	6813.95	6305.13	14090.1	10760.3	9992.09
M205T903	(M-H)-	Homocitrate	0.081938	1.07912	0.449292	205.035	902.812	655.012	470.439	365.79	598.759	530.554	492.19	481.304	668.76	585.56	619.272	478.949	525.173
M131T304	(M-H)-	Hydroxyisocaproic acid	0.433286	2.11765	0.00993653	131.071	303.955	737.887	1032.04	766.202	637.708	827.875	232.958	773.401	1601.92	1847.3	848.628	2035.03	1861.27
M181T338	(M-H)-	Hydroxyphenyllactic acid	0.0678341	1.07195	0.699994	181.05	337.606	962.38	797.787	1374.68	863.378	839.909	1825.84	991.697	950.994	1216.55	991.212	1326.31	1666.69
M108T619	(M-H)-	Hypotaurine	0.168632	0.603863	0.229817	108.012	618.865	486.647	485.608	1679.59	443.675	365.92	517.62	391.418	386.919	362.426	375.523	499.863	386.657
M135T381	(M-H)-	Hypoxanthine	0.451026	1.14762	0.280962	135.031	380.765	14122.1	11052.7	7136.73	7881.22	10044.6	12647.9	13838.7	11502.1	9912.65	14949	11235.3	10730.9
M125T587	(M-H)-	Imidazoleacetic acid	0.28929	1.60831	0.0352745	125.035	586.919	1100.99	591.07	647.327	355.872	389.78	513.692	956.135	649.134	946.268	745.327	1292.1	1198.92
M204T273	(M-H)-	Indolelactic acid	0.0854771	0.886065	0.459569	204.066	273.093	612.601	589.531	947.881	591.564	430.669	633.529	328.093	590.518	716.562	728.634	562.739	445.62
M212T42	(M-H)-	Indoxyl sulfate	2.59921	0.586046	0.239283	212.002	41.748	53330	82202	38824.6	225221	122358	31825.6	40871.1	45703.5	43854.9	47563.7	65300	81236.9
M347T848_7	(M-H)-	Inosine 5'-monophosphate (IMP)	0.699091	1.14207	0.858734	347.039	847.647	23888.7	826.145	257.899	32992.9	946.851	503.5	1206.96	25026	27771.3	7423.27	3525.2	2904.7
M144T393	(M-H)-	Isobutyrylglycine	0.132018	1.03443	0.891545	144.066	392.938	485.861	369.196	1036.99	960.323	435.313	319.003	925.137	623.899	726.001	460.85	542.088	452.881
M239T735	(M-H)-	L-Anserine	0.538591	1.7688	0.038569	239.115	735.434	889.16	1813.33	1696.51	2345.22	1404.66	2483.93	5365.94	2109.21	2770.29	3532.7	1815.41	3213.72
M295T337	(2M-H)-	L-Arabinono-1,4-lactone	0.0588557	0.962617	0.657151	295.227	336.604	421.052	365.694	244.207	339.283	372.173	384.699	293.175	331.413	372.682	393.448	345.177	311.694
M149T265	(M-H)-	L-Arabinose	0.239836	0.751999	0.328742	149.045	264.577	2798.83	3617.71	907.249	2044.57	3246.76	1329.02	938.832	1580.15	2398.57	1724.41	3031.15	812.866
M173T935_2	(M-H)-	L-Arginine	0.96147	9.17582	0.345826	173.104	935.449	528.548	384.61	544.732	335.749	356.372	380.854	394.382	520.032	21297.7	357.765	304.502	348.384
M197T218	(M+Na-2H)-	L-Ascorbic acid	0.245774	0.898445	0.619961	197.006	218.428	7484.46	7583.91	7403.96	7179.79	7582.77	5920.57	8459.36	1939	6156.99	8385.33	10816.2	3015.91
M131T595	(M-H)-	L-Asparagine	0.0449335	1.02024	0.811619	131.045	594.525	1084.54	901.699	1115.37	810.612	750.48	946.272	948.625	911.945	763.729	960.554	1137.1	1000.56
M174T716	(M-H)-	L-Citrulline	1.02097	1.42093	0.121184	174.088	716.294	22538.5	15243	8008.12	11157.2	11935.7	12215.3	15885.7	26211.5	21512.6	26068.1	9705.71	15850.3
M243T854	(M-H)-	L-Fucose-1-phosphate	0.32102	1.34663	0.502255	243.026	853.592	4820.29	436.69	1768.38	1829.52	466.143	397.559	312.73	2264.72	3173.82	2399.38	2848.97	2087.68
M146T743	(M-H)-	L-Glutamate	2.89826	0.734086	0.172132	146.046	743.405	277020	150023	84529.8	155335	234006	171251	73387	120031	176477	165116	97922.8	154127
M154T738	(M-H)-	L-Histidine	0.227424	0.890443	0.532775	154.062	737.77	6025.01	5585.78	3111.76	4173.49	3578.7	4228.95	4706.96	4808.27	4044.16	5677.26	1678.89	2862.57
M182T664	(M-H)-	L-homocysteic acid	0.0329213	1.01846	0.873759	182.012	664.433	329.24	250.582	222.159	247.817	246.111	285.375	243.904	387.896	260.368	275.385	228.631	214.294
M279T86	(M-H)-	Linoleic acid	1.15772	1.02458	0.935959	279.232	85.641	183465	49370.9	107819	51202.4	220764	80995.7	95274.4	196487	116878	111372	60178	130477
M261T466	(2M-H)-	L-Isoleucine	0.0567587	1.08706	0.810655	261.181	466.043	181.595	137.823	80.1814	74.5261	51.9589	89.4933	50.864	82.7937	155.746	239.825	98.8212	41.1189
M130T523	(M-H)-	L-Leucine	0.372253	1.04651	0.874316	130.087	522.516	4273.05	2901.23	1064.89	9153.41	3601.73	3478.59	4554.93	4161.99	5462.61	4943.66	3439.42	3048.53
M145T960	(M-H)-	L-Lysine	0.797202	7.78233	0.326153	145.098	959.583	234.333	361.364	416.961	466.314	350.111	299.135	376.32	560.723	14407.4	434.222	487.76	296.032
M133T867	(M-H)-	L-Malic acid	0.574015	1.11036	0.494899	133.014	867.459	22460.9	33054.6	31001.2	24168.2	25713.2	26129.4	25277.9	21571.4	34350.6	21758.8	46409	31095.9
M148T524	(M-H)-	L-Methionine	0.428569	1.22762	0.101703	148.043	523.63	2041.39	3470.9	3733.79	4062.1	3692.15	4767.32	4523.49	3878.11	5447.56	5044.81	3915.64	3912.74
M130T489	(M-H)-	L-Norleucine	1.41599	1.18949	0.256897	130.087	488.68	67057.5	28637.2	32112.5	37898.3	47761	41577.9	56823.3	38253	59874.5	57215.8	48958.1	42248.9
M114T558	(M-H)-	L-Proline	0.715114	1.05412	0.634001	114.055	558.188	38569.3	23958.6	23629.1	23754.4	28428.3	35669.8	28363.1	25827.5	31846.9	38089.8	30413.3	28887
M275T853	(M-H)-	L-Saccharopine	0.117618	1.65671	0.0966971	275.124	853.344	176.892	152.071	72.4259	225.927	107.752	58.4966	139.93	113.828	213.34	227.563	389.368	230.681
M135T573	(M-H)-	L-Threonate	0.290847	0.686689	0.133421	135.03	572.878	2361.49	983.696	1007.55	1405.03	1102.71	2315.21	776.723	1459.38	1423.63	852.15	763.425	1025.54
M118T638_2	(M-H)-	L-Threonine	0.423434	0.920164	0.559688	118.051	638.207	12854.7	8964.97	8043.13	9998.05	11304.2	14891.2	12059	13021.4	10584.8	10880.3	7348.74	6888.31
M203T460	(M-H)-	L-Tryptophan	0.445069	1.0888	0.55719	203.082	460.096	17013.3	12731.6	15901.4	8424.18	12346.3	19899.6	21024.9	11247.6	15619.1	15283.7	16443.8	14361.6
M116T537_2	(M-H)-	L-Valine	1.27427	1.19933	0.177218	116.071	537.112	49126.9	26285.5	27794.9	25032.7	38478.1	36504.5	44779.3	30721.3	44046.6	45938.8	44392.4	33852.2
M114T687	(M-H)-	Maleamic acid	0.0634385	0.998461	0.993797	114.019	686.721	837.582	626.065	752.064	644.527	509.252	976.872	862.038	481.253	603.062	1272.36	544.261	576.7
M115T777	(M-H)-	Maleic acid	1.19245	0.603064	0.279561	115.003	777.344	38726.1	8558.34	9751.25	8587.4	15547.7	20740.2	3594.47	5305.2	25516.2	13075	3144.38	10823.6
M103T729	(M-H)-	Malonic acid	0.195412	1.21825	0.258913	103.003	729.078	1125.81	705.008	1017.32	750.81	789.682	1207.82	1341.52	1018.38	1382.51	454.766	1325.31	1295.38
M343T630	(M-H)-	Maltitol	0.178448	1.65186	0.0269597	343.121	629.639	243.27	225.207	139.838	153.492	222.482	244.43	309.816	259.793	367.313	300.194	559.199	233.36
M117T128	(M-H)-	Methylmalonic acid	0.327432	1.28706	0.337285	117.019	128.371	4458.82	1277.8	3997.05	2683.7	2804.66	1599.33	4792.27	4281.04	769.031	4722.91	3590.28	3494.53
M232T235	(M-H2O-H)-	Muramic acid	0.081872	1.17781	0.376753	232.082	235.324	491.684	524.787	339.751	301.681	240.933	217.417	248.081	542.352	464.581	375.725	489.34	372.466
M179T718_1	(M-H)-	myo-Inositol	4.66618	1.11286	0.285746	179.056	718.133	1.4287e+06	873256	895294	860781	894447	1.10431e+06	1.20663e+06	1.08312e+06	1.0762e+06	1.29395e+06	1.0204e+06	1.06007e+06
M227T1211	(M-H)-	Myristic acid	0.8464	1.33874	0.262109	227.201	1210.81	20837.2	10007.6	14729.8	13850.1	19114.9	17431.2	39538.2	16702.7	13875	28658.1	14594.7	15111
M225T73_2	(M-H)-	Myristoleic acid	1.97485	0.930123	0.363152	225.186	73.193	350652	309043	430870	398820	441996	357267	305887	403880	404901	342936	367949	303172
M173T653	(M-H)-	N2-Acetyl-L-ornithine	0.33611	1.30447	0.229008	173.093	652.506	2448.23	1720.92	1489.84	981.264	1817.41	3256.31	3031.11	1462.31	2909.54	3692.96	2011.25	2173.4
M310T337	(M-H)-	N2,N2-Dimethylguanosine	0.117364	1.2406	0.32166	310.115	337.034	689.474	435.759	295.787	477.785	572.161	101.575	301.69	487.493	616.367	635.805	600.875	549.276
M303T854	(M-H)-	N-Acetylaspartylglutamate (NAAG)	0.0269039	1.11256	0.719463	303.082	854.168	346.265	290.647	111.128	348.48	77.8114	59.0765	158.389	192.128	194.074	354.377	243.181	230.089
M220T466	(M-H)-	N-Acetyl-D-glucosamine	0.181358	1.1837	0.539437	220.082	466.405	2076.5	1152.82	889.594	562.577	1543.14	3055.86	1851.52	1427.86	1286.09	2842.93	1342.43	2234.49
M300T894_2	(M-H)-	N-Acetyl-D-Glucosamine 6-Phosphate	0.591663	0.47679	0.21474	300.048	894.439	2107.62	6794.35	1482.91	1303.56	9180.59	11192.2	8353.89	1371.97	952.478	1859.5	1490.14	1258.47
M383T458	M-	N-Acetyl-D-lactosamine	0.0500446	1.06115	0.635393	383.144	458.292	351.507	330.351	341.669	210.777	314.695	338.659	303.039	285.091	298.137	497.99	310.629	308.211
M190T354	(M-H)-	N-Acetyl-DL-methionine	0.0967428	0.95433	0.70744	190.054	354.388	524.586	358.284	530.872	484.87	573.204	587.811	465.65	413.242	577.299	687.569	409.211	366.923
M300T842	(M-H)-	N-Acetylglucosamine 1-phosphate	0.314374	1.47936	0.435852	300.048	842.088	5809.49	416.901	525.79	3523.19	392.554	318.702	407.998	2345.23	2477.73	3863.82	3593.67	3564.71
M130T464	(M-H)-	N-Acetyl-L-alanine	0.34093	1.20213	0.334125	130.051	464.401	2255.73	737.8	1542.18	2408.11	1990.6	2289.68	2113.15	1590.3	3464.01	2419.38	2035.61	1870.33
M174T747_2	(M-H)-	N-Acetyl-L-aspartic acid	0.302534	1.71388	0.264406	174.04	747.379	734.47	1603.73	881.261	551.33	1104.15	875.117	904.543	940.467	1126.07	1501.07	4402.08	980.691
M188T736	(M-H)-	N-Acetyl-L-glutamate	0.430232	1.31997	0.0525245	188.056	735.588	4036.91	3171.07	2742.7	2840.77	2271.45	2900.24	3580.23	2725.74	3264.48	4688.23	4500.96	4951.21
M196T741	(M-H)-	N-Acetyl-L-Histidine	0.165468	1.38444	0.0274506	196.072	741.179	188.223	395.448	248.965	425.581	198.58	343.327	450.101	453.57	436.655	372.103	361.963	417.774
M237T39	(M+NH4-2H)-	N-Acetylmannosamine	0.112861	1.08247	0.528519	237.115	38.744	1770.51	1420.72	1093.95	1423.49	1851.68	1686.83	1421.05	1877.1	1423.72	1251.12	1740.48	2296.33
M308T711	(M-H)-	N-Acetylneuraminic acid	0.635933	0.66686	0.258093	308.098	710.593	4287.79	2618.28	9210.63	16006.2	5100.71	10725.3	5087.23	3915.77	4022.01	8675.52	3053.92	7220.74
M176T348	(M-H)-	N-Formylmethionine	0.169162	0.812907	0.14275	176.038	347.744	1141.06	1056.15	1100.77	1021.53	874.198	757.024	802.197	1159.56	526.138	1011.9	760.155	577.454
M121T108	(M-H)-	Nicotinamide	0.36647	0.996122	0.983214	121.04	107.829	9171.2	9365.88	10682	15616.3	10040.7	9823.16	10551.1	18491.2	6310.45	10117.6	9556.84	9421.12
M297T175_3	(M-H)-	Nname,cis-9,10-Epoxystearic acid	0.897366	1.45973	0.497153	297.243	175.447	5180.42	48479.3	6009.38	3494.08	5796.51	40907.7	4793.33	46059.4	47443	15045.8	42503.1	4532.14
M162T719	(M-H)-	N,N-Bis(2-hydroxyethyl)glycine	0.279598	0.614206	0.152821	162.077	719.156	487.769	892.225	2166.69	1582.63	1174.09	901.964	1017.23	617.547	1247.96	173.681	337.867	1031.29
M339T1205	(M-H)-	Norethindrone Acetate	2.15625	1.272	0.129268	339.199	1205.29	94590.6	116804	82964.1	46667.6	107139	153281	119946	99937.8	148381	137431	114471	144871
M455T64	(M-H)-	Oleanolic acid	0.0956723	0.885635	0.786559	455.349	64.072	9093	3303.92	5895.58	2151.83	9586.38	3838.29	12998.3	2437.77	1340.48	3474.25	8537.97	1206.79
M281T261	(M-H)-	Oleic acid	2.03505	2.51145	0.336069	281.248	261.497	20718.3	33467.5	15251.4	15772.3	18715.5	8050.12	11412.1	25355.5	18785.7	13860.3	27001.9	184805
M140T866	(M-H)-	O-Phosphoethanolamine	0.582694	1.50186	0.379258	140.011	865.657	15615.1	330.172	10997.9	15931	445.767	516.428	291.294	11639.4	14765.8	12588	9059.71	17492
M258T864	(M+CH3COO)-	O-Phospho-L-threonine	0.092295	1.13982	0.252205	258.038	863.827	352.144	342.003	448.216	296.285	391.957	402.429	358.35	474.07	416.552	359.237	582.155	354.9
M349T906	(M-H2O-H)-	Orotidine, 5'-phosphate (OMP)	0.0814693	1.07827	0.700979	349.016	906.221	185.016	320.354	193.944	252.907	356.854	222.416	456.249	302.807	200.271	213.948	297.355	180.731
M181T178	(M+Na-2H)-	Oxoadipic acid	0.225518	0.894099	0.693622	181.016	177.753	2564.1	1790.22	1077.23	406.81	2247.47	2002.08	658.14	1392.4	2569.83	1899.3	786.336	1713.59
M255T50	(M-H)-	Palmitic acid	1.63618	1.02807	0.933067	255.232	50.276	59358.5	86995.1	81284.5	162481	77616.1	98824	199734	76747.5	38802.9	159535	57523.2	50119.7
M277T66	(M-H)-	Pantetheine	0.496284	1.23654	0.501652	277.122	66.103	7039.93	3808.98	3588.72	1557.96	6815.42	5216.35	2599.66	3758.5	11191.7	3169.93	6699.78	7237.52
M218T495	(M-H)-	Pantothenate	1.18432	1.26558	0.14278	218.103	494.54	31155.9	35349.9	21152.6	24766.8	23485.6	35779.4	35510.8	25261.7	40232.8	42821	49061.4	24400.3
M107T37	(M-H)-	p-Cresol	0.235397	1.10847	0.698488	107.05	36.989	11296.8	10909.9	3104.99	10121.4	7214.29	3273.64	3921.29	9181.84	7509.55	6625.2	14271.6	9392.59
M241T1210	(M-H)-	Pentadecanoic Acid	0.199476	0.974129	0.732891	241.217	1209.79	4838.02	3880.21	4109.95	4900.44	4547.33	3111.47	4643.42	4311.84	4017.33	4213.8	3910.95	3633.25
M351T108	(M-H)-	PGF3a	0.374042	1.158	0.347789	351.22	107.818	8650.17	8880.99	7174.39	8439.29	10311.9	10045.9	8713.06	15914.7	7233.2	11281.7	11503.8	7309.43
M93T59	(M-H)-	Phenol	0.130793	0.957462	0.832949	93.0338	58.874	2050.4	2809.7	2266.64	2968.74	2221.84	1228.41	1465.24	3835.05	2363.28	1714.81	2107.8	1483.34
M192T326	(M-H)-	Phenylacetylglycine	0.765125	1.3816	0.268568	192.066	326.277	18702.1	15623.3	5525.81	17411.3	16078.7	3404.78	4412.11	15973.9	17417.3	17245.4	24158	26825.3
M747T260	(M-H)-	Phosphatidylethanolamine	0.201114	0.848281	0.43166	746.559	260.228	2870.64	2540.86	3322.85	3560.93	3011.04	2373.62	1865.36	3490.3	2637.37	2905.81	326.618	3772.1
M227T779	(M+CH3COO)-	Phosphoenolpyruvate	0.107265	0.91192	0.527632	226.995	779.33	441.389	468.051	279.219	651.752	540.855	364.319	436.472	484.998	516.337	390.575	346.101	329.27
M182T914	(M-H)-	Phosphorylcholine	0.354927	1.43813	0.511708	182.058	913.653	6143.61	70.1257	4648.97	5047.67	135.597	387.678	477.537	824.376	2329.3	5043.61	8654.32	6304.56
M297T65_1	(M-H)-	Pristanic acid	3.48157	0.713303	0.250317	297.279	64.77	227815	273974	562292	164412	442806	218890	182551	194933	154913	295200	136671	384011
M735T249	(M-H)-	PS(16:0/16:0)	0.435473	0.727222	0.183083	734.51	248.917	5289.77	4622.81	8705.91	5236.98	6820.04	2110.83	2692.66	4188.99	3737.13	5859.46	2515.5	4849.22
M243T430	(M-H)-	Pseudouridine	0.320274	1.04286	0.80093	243.061	429.889	7690.79	3445.97	3062.35	3374.72	5061.56	6403.33	5021.13	5026.1	5856.13	5218.15	4222.29	4939.39
M166T168	(M-H)-	Pyridoxal (Vitamin B6)	0.539988	1.28877	0.170758	166.051	167.59	5614.57	6733.75	6148.7	10060.2	5055.4	8715.35	9592.53	7486.87	8617.83	14403.6	6960.74	7489.65
M88T760	(M+NH4-2H)-	Pyruvaldehyde	0.235402	0.821523	0.507361	88.0396	759.771	3084.32	1950.92	1798.95	3019.58	2709.88	3154.31	4190.35	674.145	1433.95	3994.43	1765.12	854.674
M151T408	(M-H)-	Ribitol	0.240928	0.564087	0.0758489	151.061	407.656	1003.47	372.037	256.433	638.423	596.358	737.101	418.834	170.148	616.241	452.322	210.153	165.172
M257T250	(M-H)-	Ribothymidine	0.0894332	1.05415	0.762782	257.077	250.108	1336.73	929.947	998.447	984.697	1047.24	466.481	427.53	1194.29	999.078	1228.81	1062.64	1163.28
M147T751	(M-H)-	(S)-2-Hydroxyglutarate	1.41447	1.65655	0.194703	147.029	750.835	15041.8	18597.1	23323.2	17845.6	10856	45004.6	73002.4	11712.3	20661.7	43105.5	43726.5	24250.7
M88T629_2	(M-H)-	Sarcosine	0.947447	1.17771	0.326924	88.04	629.273	39987	34498.6	30092.4	34451.7	29364.5	57111.5	60254.5	30612.1	35347.1	38873.6	57569.7	42923.9
M191T355	(M-H2O-H)-	Sedoheptulose	0.0251242	1.02106	0.893469	191.057	354.852	384.842	339.577	316.433	357.465	606.096	223.457	389.595	268.74	387.29	430.264	402.764	396.131
M173T64	(M-H)-	Shikimate	0.563106	0.762519	0.126065	173.044	64.133	7110.96	8466.93	5447.28	6464.53	9191.34	8729.29	8530.99	6236.74	6551.15	5959.45	5517.78	1830.11
M296T174	(M-H)-	S-Methyl-5'-thioadenosine	0.167944	1.13053	0.212783	296.081	174.227	984.152	1115.48	1105.28	925.812	903.086	1350.74	1573.76	991.703	1167.13	1161.44	1148.99	1174.89
M214T724	(M-H)-	sn-Glycerol 3-phosphoethanolamine	1.2116	0.493791	0.311953	214.048	723.611	19295	5955.92	3645.12	21294.6	7665.77	68780.8	12447	8120.92	11651.7	11616.3	6713.46	11982.9
M283T91	(M-H)-	Stearic acid	0.879802	0.932995	0.701434	283.263	91.402	130709	114473	253712	98903.1	204689	132410	110357	147561	138084	180261	134042	161948
M341T671	(M-H)-	Sucrose	0.143244	0.928863	0.514786	341.107	670.678	1188.3	659.248	1193.35	1431.63	1186.68	1462.43	1140.07	976.2	1217.58	1218.92	1044.71	1017.53
M124T644	(M-H)-	Taurine	0.0510587	0.954388	0.535011	124.007	643.988	534.645	421.439	382.979	464.313	429.436	397.466	367.682	467.895	416.034	496.457	388.441	373.795
M498T76_1	(M-H)-	Taurochenodeoxycholate	0.847352	1.525	0.348469	498.288	76.4125	9357.75	7578.28	15601.7	4513.96	4176.71	3318.33	2463.85	8314.08	25549.4	16802.5	4773.29	10030.5
M367T1206	(M-H)-	Tetracosanoic acid	0.257154	0.735384	0.0244581	367.356	1206.38	1195.9	1129.89	987.97	1502.31	1340.61	1094.79	964.887	878.993	606.293	1290.62	764.397	827.431
M125T172_1	(M-H)-	Thymine	0.128045	0.996101	0.985744	125.035	172.002	5192.05	2562.34	2856.19	4016.58	4621.5	1826.46	2751.7	5523.35	2303.06	3247	2554.87	4612.97
M227T58	(M-H)-	Traumatic Acid	0.696465	1.81891	0.0469012	227.128	58.266	2698.16	2919.19	2789.98	2346.91	3892.43	3549.42	2077.44	2307.49	6408.92	7535.27	6931.91	7836.12
M341T829	(M-H)-	Trehalose	0.423489	1.90184	0.0430759	341.108	828.709	1360.4	486.964	1609.65	1279.63	423.493	549.14	663.356	2113.26	2568.08	2539.34	1615.1	1359.01
M111T175	(M-H)-	Uracil	0.820706	0.627625	0.407928	111.019	174.587	46295.5	11069.5	493.083	11621.8	12484.2	9476.05	8309.52	7442.33	13808	6679.12	12464.6	8686.51
M167T603	(M-H)-	Uric acid	0.192952	0.770554	0.151144	167.02	603.453	1144.25	661.645	986.065	1554.38	696.493	1120.68	684.644	701.848	733.245	1134.42	732.707	762.46
M579T956	(M-H)-	Uridine 5'-diphosphoglucuronic acid (UDP-D-glucuronate)	0.328265	2.43009	0.133622	579.025	956.448	646.999	29.56	875.079	736.13	239.731	41.6131	132.102	1154.15	14.0281	2200.67	1568.88	1173.35
M323T837_2	(M-H)-	Uridine 5'-monophosphate (UMP)	0.102282	1.19895	0.601149	323.028	836.736	1919.51	766.77	1381.78	2787.07	600.322	530.192	383.07	2333.53	1312.09	2013.64	2447.23	1084.81
M565T851	(M-H)-	Uridine diphosphate glucose(UDP-D-Glucose)	0.128373	1.53066	0.139636	565.045	850.6	213.594	53.4316	126.998	165.122	231.153	227.543	90.8641	137.949	343.81	307.214	290.389	387.747
M137T136	(M-H)-	Urocanic acid	0.285393	1.13143	0.43659	137.035	135.703	7184.26	6857.76	1270.32	6393.67	5970.8	6103.07	6461.34	6715.2	5828.65	7042.4	6337.33	5834.71
M151T294_2	(M-H)-	Xanthine	0.203503	0.789722	0.0183585	151.026	294.459	1107.66	937.628	796.055	1098.45	991.761	841.79	545.198	899.498	821.63	756.511	734.441	802.059
M283T569	(M-H)-	Xanthosine	0.170628	0.990215	0.954137	283.068	569.454	5506.03	4757.65	5278.64	4818.48	5433.01	4713.17	3085.74	4829.72	4955.64	8796.97	3395.02	5145.35
M151T426	(M-H)-	Xylitol	0.0855856	0.932507	0.708542	151.06	425.959	1461.39	1454.79	834.2	627.272	1065.25	2036.35	1397.91	1114.53	1065.38	1339.78	1049.69	1007.17
M835T79_2			0.565411	1.46063	5.88259e-05	834.589	78.637	2414.41	2100.52	2802.43	2611.27	2370.37	2841.09	3560.49	3808.21	3307.3	3668.32	3518.15	4251.62
M319T74_2			2.85021	1.82723	0.000121775	319.227	73.94	41877.5	36523.1	28488.9	31158.1	40679.8	25329.9	60635	58088.9	49195.6	63337	64400.4	77202.6
M314T35			0.553686	3.98692	0.000237834	314.124	35.2125	251.533	422.977	430.934	511.289	196.562	464.382	1008.32	823.172	1949.93	1775.09	1603.33	1921.08
M310T60			1.40087	0.73931	0.000329368	309.987	59.692	29372.8	30174.1	26487.9	31126.8	27017.1	31599.8	19952.4	27147	21149.2	19783.1	21710.2	20212.8
M285T1203			1.07014	0.52939	0.000372753	285.27	1203.21	10798.8	8110.34	9071.2	11099.6	9039.47	7483.27	4989.36	7706.88	4754.4	4084.65	3977.24	3922.93
M231T36			0.729565	4.4598	0.000396416	230.996	35.752	407.689	92.6014	538.737	357.757	667.317	1438.87	2599.96	3133.05	1079.79	3517.7	2586.84	2705.22
M397T758			0.141804	1.41499	0.00044726	397.103	758.453	174.294	207.446	186.925	192.827	166.556	151.348	224.875	260.799	306.291	233.013	263.056	239.303
M429T76_1			0.995145	2.50855	0.00050859	429.284	75.547	2174.26	1669.93	1426.51	2016.22	2818.95	4335.56	3242.93	6283.72	6596.26	7267.7	6406.31	6430.11
M251T72			3.20038	0.788853	0.000558563	251.201	72.042	205519	180092	175336	218040	206107	192858	146449	162632	174501	148999	154628	142024
M287T69_5			0.608424	0.595381	0.000581706	286.598	69.018	3368.16	3442.32	3255.83	3863.02	3990.08	3446.64	2597.13	2867.66	2488.35	1189.9	1558.48	2019.44
M187T68			0.888755	0.506724	0.000629188	186.933	68.338	7264	6179.48	4965.85	5280.67	8188.62	5396.7	3336.32	3307.27	4171.35	1679.58	2751.67	3642.12
M246T52_2			0.815099	0.810606	0.000636351	246.066	51.8105	13657.1	15194.5	12739.4	14186.7	13399.3	13062.5	11235.1	12483.8	10577	9966.88	11930.9	10470.2
M917T328			0.199312	2.48012	0.000769986	916.62	327.525	74.6166	121.219	46.8359	84.9127	127.973	118.471	223.814	233.766	185.309	161.985	344.318	274.467
M360T699			0.325157	2.72189	0.000772405	360.15	699.096	362.038	213.564	119.335	169.604	115.466	401.252	826.078	700.739	463.79	404.493	732.119	632.411
M228T99			0.339778	1.34327	0.000909935	228.051	99.08	1217.73	1163.99	1309.97	1331.14	1367.93	1321.17	1343.49	1717.24	1637.15	1950.63	1824.21	1886.49
M291T581			0.116914	1.79139	0.000928355	291.119	580.513	80.0963	74.5688	80.8478	70.7867	46.5958	34.5791	104.975	100.076	151.317	114.447	119.316	103.989
M411T65			0.655575	1.69925	0.000966017	411.249	64.8205	1968.66	2486.07	2053.15	2893.73	2785.43	2040.02	4737.98	2516.2	4369.54	4245.28	4334.96	3971.32
M253T36			0.412412	2.73016	0.0010051	253.017	35.7585	624.518	296.829	385.151	148.744	351.163	360.525	677.471	1241.2	972.421	1427.42	718.791	878.78
M868T549_2			0.245661	2.6122	0.00103088	867.878	549.081	279.531	140.616	59.3012	123.354	49.1173	210.188	387.53	346.471	369.339	537.717	287.195	323.743
M129T99			3.17182	2.4089	0.0011434	129.055	99.341	25321.2	38707	18272.5	16992.2	28662.3	30831.2	61607.8	43194.4	97450.2	68905.4	53684	57659
M319T73			2.54673	1.51548	0.00116983	319.157	72.652	46570.1	60023.9	43533.9	50718	43098.8	34481	55547.5	77515.1	65945.3	64338.7	80210.8	78392
M344T398			0.331919	2.06577	0.00124098	344.101	398.184	577.883	371.047	303.377	283.334	501.878	362.411	1223.54	853.789	739.296	759.683	714.562	666.851
M274T795			0.175422	1.61626	0.00125233	274.104	794.519	233.944	120.038	187.495	183.475	142.003	274.316	350.106	318.537	292.569	320.055	303.561	259.758
M231T35			1.19824	3.16037	0.00125272	231.032	35.1335	5242.78	1275.85	1638.11	940.202	2100.75	4321.01	9629.76	9219.04	6512.54	11977.2	5279.53	6426.78
M222T468			0.517631	31.528	0.00128627	222.098	468.171	32.3637	34.4885	22.4811	46.4332	34.8123	36.9339	1377.42	46.5372	1098.68	1035.16	1168.09	1816.57
M563T68_3			0.860722	0.594021	0.00134997	563.357	68.382	7412.61	8815.84	7718.89	6119.35	8745.89	6102.74	3940.12	5627.38	5178.34	2310.01	5080.1	4544.69
M267T866			0.23526	0.623202	0.00146886	266.958	865.985	498.079	703.836	584.19	533.244	738.389	499.571	408.125	489.856	342.397	340.509	348.548	287.485
M246T50_2			1.17911	0.326034	0.00147833	246.142	50.045	7454.5	9328.98	7162.32	8157.16	7119.26	9689.13	586.804	8383.66	1797.21	2043.23	2387.27	748.593
M202T284			0.249114	2.02537	0.00148086	202.108	283.904	259.063	318.138	165.585	290.592	116.858	305.781	696.047	486.908	361.3	473.29	418.759	512.668
M327T1202			0.771779	0.521981	0.00153485	327.289	1202.4	4776.87	4983.57	3689.92	5677.81	4989.63	4923.11	2905.16	3922.17	1370.08	3692.65	1332.13	1936.6
M221T326			0.16935	1.21168	0.00157017	221.067	326.399	542.303	439.286	461.489	422.723	480.165	414.73	557.933	549.756	577.881	540.13	601.986	517.382
M448T59_1			0.340159	0.541314	0.00157118	447.732	58.542	1113.4	718.87	1185.69	849.849	855.832	1386.98	513.092	643.374	621.378	616.187	442.65	471.081
M579T65_2			0.516133	1.71101	0.00160867	579.354	65.2305	1821.97	900.371	1672.64	1179.33	1652.63	1029.34	2742.61	2100.07	1817.23	2284.39	2905.35	2276.93
M187T149			0.923469	1.84257	0.00161097	187.097	148.97	4742.28	2040.15	4285.15	2491.27	4344.41	4803.95	8028.26	9122.38	6239.82	5389.6	6878.99	6180.57
M289T618			0.423259	0.721781	0.00164794	288.886	617.728	2745.59	2578.72	2974.23	2669.38	2488.65	2243.36	1520.08	1514.38	1876.53	2391.61	2079.96	1949.34
M581T70			1.08689	0.726086	0.00167414	581.453	70.209	16639.1	18376.7	16229.5	19226.1	19380.8	16009.2	16551.2	10555.9	12611.3	13375.2	13588.7	10182.3
M523T171			0.348154	1.84603	0.00169653	523.336	170.812	730.794	380.396	507.438	294.316	873.223	276.796	897.047	897.672	933.81	1000.22	1004.64	920.939
M180T58			3.58106	0.654538	0.00173278	180.033	57.9805	165034	135559	166485	180137	154485	132275	117146	136472	109517	93550.9	89946	64690.2
M429T208			0.602394	2.05665	0.00173945	429.194	207.881	1295.45	1302.59	1180.96	1124.93	1368.7	1386.7	1469.71	3427.79	1990.34	2616.72	2884.74	3363.28
M603T65			0.321011	1.7846	0.00174074	603.404	64.692	450.81	217.879	560.388	445.132	599.945	817.581	1122.96	791.874	939.236	851.932	825.806	985.712
M519T71			0.798317	0.567129	0.00191399	519.439	71.434	5363.93	3918.2	6382.12	6650.89	8096.94	6506.26	4654.5	3523.83	3049.43	2697.52	3845.59	3166.6
M424T74			0.562952	2.00622	0.00192469	424.196	74.472	1065.66	1044.38	910.688	1756.44	1614.36	1265.55	1911.39	1771.73	2625.22	2570.18	2857.34	3625.96
M168T116			0.530658	1.53162	0.00199093	168.103	115.636	1975.33	1924.38	2271.52	2299.01	2131.56	1843.82	2659.19	2218.3	3314.04	3615.93	3891.34	3363.15
M334T210			0.980707	7.02967	0.00203422	334.209	210.105	674.08	655.516	431.906	507.291	610.234	785.659	602.527	6862.55	4103.87	3728.32	6068.66	4395.6
M431T52			0.976308	2.23188	0.00210645	431.351	52.396	3446.87	2021.7	4380.06	2113.4	2243.73	3595.64	7548.29	4955.75	8220.19	9204.21	4615.73	5186.51
M492T539			0.332486	1.93578	0.00212494	492.003	538.829	519.338	337.546	409.402	161.567	552.727	666.016	922.344	526.156	1001.78	891.343	945.978	835.63
M747T209			1.19981	0.599632	0.00212641	746.511	208.583	18501.8	15408	10896.4	12645.9	12527.5	12118.9	9687.86	9866.07	5570.92	9146.55	6860.23	8097.33
M199T533			0.139994	1.29254	0.00213442	199.072	532.939	263.808	280.219	200.173	292.255	282.33	274.573	379.185	309.848	325.685	349.64	382.148	312.968
M374T87			0.482796	0.535294	0.00215846	373.871	86.563	2087.37	1925.8	1799.91	1146.02	2287.25	1981.13	894.22	554.854	682.642	1404.43	1251.34	1222.52
M175T1059			2.64329	3.39382	0.00217026	174.954	1059.24	18415.8	8494.63	5600.52	6644.31	7503.66	17511.3	29833.4	46276.6	42873.7	45194.8	43631	9972.46
M220T51_1			0.451025	0.710766	0.00218915	220.146	50.607	3404.61	3142.11	2496.71	2978.15	2401.16	2919.51	1827.31	2559	2284.16	1694.38	1868.88	2092.55
M263T424			0.221521	2.60513	0.00219323	263.058	424.282	175.021	143.108	68.9393	87.8955	126.703	95.5099	347.006	479.568	241.694	172.871	302.844	272.248
M181T88			0.641474	0.552575	0.00226839	180.826	87.66	4828.94	3274.03	3542.12	3855.47	4648.5	2579.39	2901.61	1221.77	2379.51	2042.71	2217.84	1795.74
M545T171			0.178478	1.2664	0.00229432	545.166	171.399	505.29	498.897	473.853	419.868	439.998	467.487	573.194	707.142	561.992	543.839	529.419	637.158
M548T52			0.245458	0.633119	0.00231114	548.428	51.838	665.701	838.121	640.854	526.34	729.147	811.76	459.524	447.517	609.584	385.705	469.261	295.058
M77T1209			5.17994	3.62243	0.00237847	76.988	1208.68	100827	780.455	2576.15	777.375	1170.14	129047	150486	104575	149293	138836	156823	151902
M245T73			0.665121	1.8149	0.00238612	245.138	73.265	2950.27	1979.02	1839.01	1956.88	1932.93	2315.49	3170.15	2607.06	4489.76	4666.44	3474.97	5137.41
M634T321			0.196411	1.67191	0.00242849	634.358	321.308	212.025	269.492	251.731	248.179	195	115.017	300.742	342.123	344.647	340.824	494.087	336.755
M153T175			0.35022	1.46875	0.00247441	153.091	174.592	1080.18	985.268	977.87	771.223	1003.47	983.67	975.207	1269.99	1476.23	1678.54	1563.27	1557.97
M236T70			0.550606	3.0353	0.00249824	236.004	70.1865	605.348	1087.14	154.422	151.588	1058.58	317.82	1875.69	1973.95	2039.8	943.657	2313.54	1097.21
M445T51_2			1.67005	0.294812	0.00254998	445.366	51.2275	21643.9	16665.5	18330.4	13841.5	23484.4	4263.2	5251.22	1827.46	6852.65	4789.01	4094.2	6144.54
M219T591			0.190781	1.36522	0.00259865	219.08	591.341	413.119	366.92	450.949	314.855	375.207	487.158	490.927	574.615	560.496	651.308	467.026	543.36
M135T60			0.783087	0.598885	0.00263917	135.044	59.763	7585.71	5927.63	5432.4	7859.83	6620.35	4402.35	4701.02	4436.81	3680.94	3981.4	3519.82	2334.79
M249T73			2.14878	0.688049	0.0026645	249.186	72.577	63139.8	60059.7	53812.3	76444.8	67479.9	47532.6	42475.5	48819.5	46341.2	31801.3	44602.4	39484.8
M365T75_2			1.96457	0.27251	0.00272609	365.268	74.516	31781	24913.3	21485.3	17740.1	27473	4545.9	3940.67	5547.74	6159.79	5622.79	7886.09	5707.43
M271T834			0.289308	0.657929	0.00275549	270.967	834.449	912.359	1051.6	1142.44	1049.95	1207.64	798.32	463.006	934.41	676.173	568.632	704.481	707.656
M369T75			0.994045	0.433062	0.0027688	369.281	75.3505	8699.63	8162.16	7562.7	6463.01	6732.82	3192.33	1493.66	2381.55	2309.95	5496.37	3311.99	2680.92
M362T546			0.177536	1.18447	0.0028392	362.104	546.03	756.509	822.643	842.897	846.977	680.929	788.14	887.422	952.054	879.794	1057.08	911.426	924.356
M509T260			1.23266	1.91534	0.00285016	509.286	259.868	5907.76	5692.75	8700.25	5531.78	7916.77	5265.43	9650.03	9579.03	9140.36	16737.2	13767.8	15852.2
M362T68			0.468063	1.61618	0.00285288	362.132	67.694	2019.32	1243.6	1216.8	1199.63	769.907	1497.86	2289.17	2161.62	2316.84	2358.42	2162.83	1555.08
M741T380			0.889551	0.725935	0.00287194	741.494	380.282	12891.4	11445.9	10959.6	8080.49	11638.5	9668.71	7564.37	8023.48	6725.85	8892.83	8322.49	7427.73
M446T51			0.988525	0.332003	0.00296043	446.371	50.803	8306.08	5047.35	6301.94	5252.68	8877.94	2210.96	1793.76	895.386	2719.22	2555.15	1800.83	2186.76
M331T88			0.845287	0.761126	0.00297494	330.891	87.772	14376.1	11767.8	12854.2	14441.4	15239.6	10654.1	10791.4	10830.7	10790.5	9504.32	8670.74	9794.85
M293T440			0.124014	0.696434	0.0029865	293.011	440.024	188.59	186.891	221.21	266.451	231.807	175.136	167.677	159.754	134.812	146.115	112.687	163.485
M180T551			0.652812	2.07067	0.00299744	180.033	550.648	2058.53	580.193	1132.61	1820.2	1965.77	2100.67	3951.9	2844.31	2520.58	4332.68	4082.34	2266.65
M332T681			0.121743	1.9162	0.00300836	332.144	680.563	49.1712	65.3273	20.3614	45.4947	102.388	104.317	143.367	121.461	139.013	113.951	98.5085	125.384
M379T694			0.15546	1.36254	0.00302642	379.133	694	303.337	232.873	260.733	356.46	254.447	314.258	313.45	426.42	393.294	406.302	363.676	443.306
M749T135			1.2051	0.663433	0.00305382	748.526	134.539	17278.1	15910.5	21071.8	15597.1	21631.3	18058.5	14247.7	12075.4	8165.81	15933.5	9447.54	12807.3
M245T309			0.237599	1.77373	0.00312596	245.059	308.514	302.685	335.02	256.781	308.329	294.421	213.728	387.372	539.031	398.793	481.1	477.054	751.439
M360T700			0.265574	2.50524	0.00316194	360.085	699.813	277.079	164.001	91.7823	139.677	83.9944	309.401	324.112	501.205	349.164	315.67	671.312	508.959
M356T1214			0.336304	0.339789	0.00320193	356.324	1213.57	828.568	619.918	450.054	1133.12	519.442	579.648	260.781	429.946	311.171	253.202	43.1369	105.346
M269T707			0.354446	0.313361	0.00321349	268.973	707.242	307.271	630.855	569.384	971.537	696.547	1210.04	171.498	236.525	228.027	271.852	218.473	247.911
M158T1203			9.39384	1.93295	0.00330324	157.918	1202.99	311696	357675	339551	421264	394777	271032	672740	636585	546433	393969	939171	862545
M233T1303			0.710503	0.645785	0.00331765	233.154	1303.36	6568.32	5127.54	8181.25	6557.78	7298.37	4861.35	4842.94	4257.23	4304.97	4882.12	3029	3607.58
M895T78_4			0.449518	0.681402	0.00334648	894.615	78.043	2511	2779.72	1947.01	2872.03	2853.16	2634.17	2470.48	1330.97	1748.4	1948.77	1549.48	1579.78
M111T187			0.20668	2.03658	0.00336919	111.056	187.268	138.767	319.226	209.197	75.3878	114.096	149.134	205.958	331.579	356.81	378.822	402.457	372.78
M135T52			0.398924	0.654137	0.00344078	134.865	52.182	1998.85	1850.77	1564.41	1650.7	1932.6	1548.5	1323.51	919.689	594.468	1542.93	1210.45	1307.37
M335T88			0.811626	0.763474	0.00346407	334.893	87.922	12614.1	12561.2	12776.9	13265.8	14626.7	9411.98	9255.25	10553.6	9944.66	10046.8	8125.95	9530.33
M332T88			0.747766	0.776392	0.00348643	331.892	87.9605	11676	10106.5	11469.4	12131.6	12972.6	9032.95	8749.5	9966.96	8755.57	8223.35	7690.44	8934.53
M271T860			0.22153	0.667768	0.00354175	271.032	860.092	410.15	691.854	636.576	692.212	671.85	568.293	342.012	550.922	401.238	394.338	391.521	371.303
M809T73			0.711923	1.58429	0.00368813	808.522	72.634	5218.03	3772.08	2833.96	3799.97	2779.58	2615.66	5097.79	6809.52	5635.98	5789.22	4115.74	5852.37
M292T101			0.214904	1.27064	0.00369376	292.085	100.669	518.385	686.175	717.26	855.75	694.718	603.606	883.824	825.417	906.721	817.592	895.688	849.746
M101T73			0.505701	2.3057	0.00371973	101.06	72.5905	769.139	1264.88	984.069	620.59	619.454	639.552	1619.28	1451.48	2624.11	2402.6	952.499	2242.58
M208T49			0.343355	2.17754	0.003736	208.143	49.429	481.885	282.84	765.446	415.08	261.663	337.863	902.468	602.025	799.832	1204.9	750.731	1281.41
M239T72_2			2.52527	0.695923	0.00373686	239.201	72.0455	107684	80670.2	86625.7	79987.3	108327	71289.7	74103.5	62386.5	56522.1	68953.5	50291.2	59772.5
M323T736			0.154886	1.43171	0.00375044	323.097	735.745	292.582	163.198	194.268	236.947	170.45	201.64	251.271	324.809	290.186	339.787	322.446	274.145
M319T92			0.798439	1.52931	0.0038179	319.227	92.067	5774.27	4426.8	3708.67	3131.7	4970.8	4597.95	6429.66	7146.35	8649.37	4856.93	6861.74	6751.17
M403T65_1			1.79161	0.245979	0.0038253	403.248	64.657	6104.28	11819.2	20896.8	29971.8	22275.9	14130.3	1349.3	5226.94	5011.89	4524.39	4838.27	4925.76
M291T157			0.245887	1.36058	0.00395712	291.106	157.003	694.871	747.39	623.791	512.778	770.025	566.479	842.37	779.421	1107.31	814.877	882.996	900.151
M283T338			0.188114	1.83379	0.00399174	283.227	338.114	194.666	168.2	157.566	167.363	138.78	127.311	391.125	238.053	399.821	215.869	220.757	283.601
M151T176			1.37622	0.587638	0.00400348	151.04	176.419	20865.7	17014.2	16973.9	20613.6	24536.9	17269.8	13394.3	15436.3	17051.6	8262.89	8058	6711.49
M249T55			0.791079	0.606999	0.00405055	249.007	55.059	8626.98	5229.35	7557.22	7528.29	7470.68	4600.13	4476.19	4524.16	4031.06	5406.49	3150.55	3306.19
M330T88			0.593084	0.77447	0.00424117	329.892	87.603	7429.4	6628.92	6961.42	7547.41	8351.56	5601.58	5189.44	6193.88	6040.61	4915.41	5323.05	5268.31
M367T458			0.093085	2.2179	0.00426168	367.206	458.161	41.8397	25.0462	22.6073	31.2505	30.0502	29.7745	72.6248	37.0626	54.9669	68.0672	60.2671	107.495
M349T68			1.98318	0.156578	0.00431715	349.272	67.74	32944.6	16722.4	15971.9	19394.6	29617.9	2598.73	1449.81	2606.29	5643.03	1143.04	4758.78	2757.77
M366T68			1.3542	1.87435	0.00434022	366.225	68.397	4834.18	8477.03	8748.73	10977	10634.7	5388.6	17564.4	22351.4	13938.1	11252.1	12841.2	14008.7
M254T228			1.50473	4.05872	0.00435769	254.015	227.611	1576.4	5769.36	2193.01	2597.14	2552.63	3003.06	21389.9	12317.2	7449.9	6241.34	16000.2	8406.8
M225T63			0.912862	2.36379	0.0044907	225.149	62.6495	2883.79	1551.99	3329.43	2725.6	2737.46	1912.23	3959.17	2522.9	6773.29	7825.02	6763.89	7944.68
M861T77			0.442781	1.48228	0.00454809	860.552	76.916	1796.88	1545.07	1704.6	1145.98	1847.85	1415.78	3027.79	1989.6	2580.17	2029.54	2483.25	1906.31
M314T724			0.377832	0.17986	0.00456111	313.972	723.594	76.2977	933.179	976.392	986.624	822.391	397.268	25.8028	171.613	178.023	104.23	238.915	35.4179
M215T50			0.384998	1.97738	0.00468907	215.128	50.03	764.025	646.491	593.272	386.807	480.583	998.908	1130.89	714.523	1279.39	1524.48	1206.63	1796.7
M677T466			0.347926	0.704552	0.00473204	677.495	465.992	1844.73	1762.48	1394.12	1909.15	1617.19	1933.63	1458.51	1438.77	1087.54	1531.69	870.499	983.533
M303T67_9			0.915552	1.77149	0.00492095	303.137	67.127	7119.43	5720.93	1744.55	2882.31	5239.32	3928.77	8694.3	7575.78	7726.9	9889.98	6760.53	6536.69
M717T72			0.88635	1.87921	0.00492988	717.471	71.933	4185.7	4052.77	2559.23	2622.11	3076.88	4079.79	5432.43	5687.27	9789.86	7442.68	4399.81	5915.41
M587T64			0.47142	1.79011	0.00493298	587.246	63.554	1671.89	1286.84	1309.75	965.736	760.076	530.14	1816.68	1541.18	2255.8	2150.76	2475.52	1439.54
M254T547			0.285471	1.51894	0.00496034	254.156	546.667	772.795	487.299	479.067	571.432	591.908	797.901	1078.49	626.236	1063.45	1032.62	900.074	919.815
M198T169			0.240973	0.814342	0.00498306	198.051	168.777	1565.87	1254.27	1130.95	1303.97	1361.57	1299.6	1219.97	986.38	1065.36	1035.21	1127.57	1012.04
M846T78_1			0.699017	1.50417	0.00503081	845.565	78.186	3560.27	4120.57	2461.56	4396.02	4658.04	3512.27	7164.51	6020.43	4918.82	4147.12	5875.55	6031.42
M190T222			0.281236	1.52311	0.00507147	190.035	221.517	559.752	764.372	474.118	672.459	748.662	579.325	1105.4	1277.91	822.272	978.573	803.121	798.542
M287T61			1.14869	2.69376	0.00512052	287.149	60.6765	4851.07	2597.92	3120.84	1216.21	3709.9	3233.86	11179.3	9208.33	5235.4	4257.04	7459.94	13113.5
M273T488			0.259282	1.54438	0.00517897	273.1	488.021	505.088	305.952	392.03	379.206	674.789	537.106	660.548	721.258	610.765	613.23	863.342	846.103
M571T60_2			0.507725	0.678154	0.00521366	571.236	60.225	3417.43	3058.31	2871.37	3793.7	3134.8	4037.54	3200.47	2613.32	1564.5	1954.48	2543.57	1899.12
M333T88			1.02265	0.746739	0.00523836	332.892	87.723	19994.9	16750.2	17922.5	20024.9	22965.1	14310.1	14680.1	15255.9	14069.7	13587	11662.8	14355
M256T61			0.862244	5.32647	0.0052837	256.126	61.042	781.067	1178.75	787.936	354.842	846.08	334.815	436.912	2649.81	4325.68	3818.95	4965.02	6619.48
M563T318			0.298336	1.80926	0.00528939	563.344	317.88	499.925	564.764	473.38	444.431	526.991	80.7529	522.869	970.7	745.385	682.627	894.712	870.119
M296T90			0.199138	0.654171	0.00529159	295.92	89.515	430.19	507.169	709.882	467.801	606.216	458.044	396.305	219.37	351.868	404.857	363.192	344.216
M289T59			4.57735	0.566604	0.00529577	288.944	59.162	196627	236668	203558	211679	245672	183549	134909	207255	168660	77411.5	65572.6	70172.1
M202T393			0.150264	1.8943	0.00533278	202.108	392.938	73.2558	44.8972	122.614	73.6482	209.995	70.2414	179.636	191.199	204.544	190.232	193.972	166.866
M150T493			0.310283	0.563074	0.00545275	150.022	492.966	835.554	841.703	889.893	1085.48	571.31	1296.79	585.379	455.83	584.686	707.743	362.767	412.178
M257T73			1.40949	3.03603	0.00545454	257.139	73.2055	2909.02	4178.52	3670.36	5833.5	2890.21	5919.54	7292.24	6563.16	13401	12351.3	14950	22560.9
M172T450			0.651784	2.71143	0.0054682	172.097	450.476	1479.73	802.131	816.569	803.842	1049.53	1090.15	1493.11	1358.2	3048.91	2522.12	3728.18	4231.8
M663T929			0.127782	1.94247	0.00552387	663.061	928.676	91.6454	71.0347	60.9435	65.7471	74.9993	48.9733	87.3591	166.383	197.182	92.6954	119.435	139.853
M103T635			0.248163	1.53511	0.00563752	103.039	635.091	433.209	448.067	459.474	332.092	614.538	497.884	698.759	491.301	661.686	675.216	839.812	908.905
M284T499			0.180734	1.49689	0.00567356	284.074	499.276	255.772	163.231	260.958	426.04	275.12	360.034	375.985	411.055	430.197	423.037	472.857	493.186
M276T71_2			0.753134	0.687058	0.00567498	276.334	70.801	8087.7	7562.62	9449.97	8275.45	10690.6	6277.79	6838.65	4975.58	6528.8	4355.38	6559.82	5331.11
M546T71			0.50693	0.724012	0.00567757	546.458	70.808	4669.4	3669.67	5304.6	3859.59	4813	3849.91	4011.32	2542.74	2727.53	3221.9	3383.37	3057.77
M202T666			0.202718	1.71097	0.00570258	202.083	665.888	270.433	190.908	170.767	205.827	199.885	242.253	289.83	346.227	303.613	367.77	560.053	322.676
M311T614			0.618079	0.633774	0.00575962	310.933	613.553	3619.17	4076.46	3707.23	5290.19	4355.23	4351.01	4094.73	2794.6	2410.36	2814.22	1277.33	2706.17
M255T65			0.732167	1.97021	0.00585031	254.981	64.662	751.511	2931.48	3652.65	1568.06	1728.88	3177.87	4588.34	4248.58	4495.46	3338.44	3956.38	6582.22
M455T70			1.16856	2.18117	0.00590715	455.264	69.536	941.528	5213.22	3965.09	4412.49	9278.27	3144.86	11900.7	9274.8	10920.2	5612.79	12411.8	8674.14
M401T323			0.129329	1.34651	0.00594946	401.213	323.235	206.179	149.088	183.417	183.052	229.111	139.499	261.633	269.857	226.153	203.056	275.883	231.58
M211T178_2			1.68756	3.86024	0.00597435	211.097	178.013	5372.96	4657.14	3959.48	4161.57	2774.16	4641.54	5852.17	6412.62	22075	18101.6	19339.7	26913.1
M234T692			0.105969	1.72151	0.00616588	234.134	692.014	79.3889	78.1478	83.6642	90.9995	39.1195	21.2728	117.98	124.365	129.969	123.004	94.6865	85.8491
M343T711			0.166362	0.693786	0.00623581	343.081	711.383	358.889	432.042	400.573	443.161	437.891	313.114	246.324	317.476	304.602	234.045	372.976	179.72
M1177T550			0.324025	3.75997	0.00630871	1176.7	550.29	118.499	35.4835	88.765	257.383	139.211	322.442	453.869	100.548	696.929	900.798	857.506	606.633
M271T52			0.659646	2.51089	0.00636261	271.117	51.5425	1412.13	833.522	1075.13	786.296	1325.82	1419.57	1823.82	1188.25	4518.61	2961.3	3238.03	3475.8
M299T75_4			1.62591	2.37613	0.00638162	299.186	75.071	8616.86	3840.4	5687.24	5446.32	7671.98	17184.8	16424.2	19122.3	8499.69	24070.4	26413.5	20587.8
M274T62			0.847257	0.493099	0.00651962	274.135	62.283	6644.64	5627.7	6322.55	6947.06	6396.73	4167.8	4653.35	6086.71	1516.55	1478.82	1780.75	2287.89
M598T381			0.722034	1.45252	0.00655734	598.147	380.707	5982.26	4061.5	3893.25	3023.44	3892.36	5775.2	6443.86	4960.4	6478.12	7231.07	7223.57	6340.67
M351T170			1.85237	2.34047	0.00657279	351.219	170.035	9891.04	11305.6	9728.4	6306.39	10780.7	10512.3	18087.5	13596.3	39958.4	20757.7	25213.2	19361.8
M852T78_2			0.550128	1.64839	0.00660931	851.546	78.118	661.773	1881.41	1346.34	2793.4	2438.91	2369.06	2881.99	3118.75	3937.62	3027.87	2814.12	3161.17
M278T70_4			1.34148	0.79027	0.00665625	278.343	69.642	40459.4	41222.7	29207.2	38903.2	39954.4	32945.1	29230.4	32068.7	28197	31510.4	30384.5	24595.8
M401T334			0.132355	1.62438	0.00670451	401.158	334.329	110.037	153.818	109.779	154.587	95.7805	79.5722	158.333	145.389	257.062	163.063	218.677	200.345
M341T284			0.205501	1.8293	0.00675031	341.268	284.157	141.5	223.046	332.658	124.757	179.771	318.893	549.856	270.123	351.805	360.347	455.246	428.438
M896T288			0.207284	2.40771	0.0069197	895.624	287.519	37.9138	99.7817	49.7279	77.3166	299.429	173.925	216.003	245.348	305.536	322.415	430.853	256.96
M234T74			0.415719	0.634521	0.00692689	234.076	73.8795	2257.7	1530.18	1539.43	1827.28	1673.4	2293.41	943.897	922.101	1587.45	1573.81	1248.67	780.829
M334T88			0.500393	0.805294	0.00693532	333.892	88.493	6378.9	5808.65	6416.35	6441.39	7190.06	4905.39	5313.92	5512.68	5100.92	4822.22	4355.33	4804.15
M115T120			2.23679	2.12708	0.00697784	115.04	119.965	14670.1	26813.2	17283.1	10147.9	14081.1	25781.9	21453	37724.7	56418.2	50716.9	36749.3	28315.3
M168T88			0.56588	0.758559	0.00702274	167.851	87.8575	7177.15	5433.46	5554.84	5836.33	6660.67	4723.63	5029.33	3685.17	4751.49	4911.01	4433.16	4032.28
M265T165			0.405778	1.49147	0.00720427	265.179	165.042	1064.19	1511.45	1583.95	900.81	1656.28	1740.87	1816.91	1689.49	2456.6	2637.67	2030.86	1982.66
M353T1202			0.692977	0.469976	0.00724295	353.305	1202.26	4010.25	3777.18	2372.72	5371.94	4132.49	3761.31	1343.2	3871.77	1664.49	2436.37	999.379	694.396
M290T231			0.360402	1.92171	0.00728742	290.135	231.209	690.732	496.016	667.585	561.295	703.921	385.847	461.176	980.736	1301.79	1522.87	1143.19	1326.59
M476T58_1			0.983241	1.63054	0.00730133	476.191	58.187	5670.93	4947.21	6557.74	7109.64	7346.23	8740.29	9099.61	6629.53	10604.9	12326	12842.7	14325.3
M279T70_3			14.4592	0.806223	0.00741827	279.233	69.612	5.10535e+06	5.52922e+06	4.03622e+06	4.93746e+06	5.30131e+06	4.35216e+06	3.94029e+06	4.40625e+06	4.31486e+06	3.76884e+06	3.80955e+06	3.35171e+06
M628T73			0.768073	1.53132	0.007448	627.502	73.188	3297.59	4380.74	5642.54	4144.99	4957.57	3302.03	5098.68	7327.14	6471.75	4941.96	8598.77	6955.59
M616T68			1.08026	1.3581	0.00760003	616.493	67.7325	14504.9	13234	11426.2	9330.36	14829.7	14874.1	16215.4	13093.1	18529.1	19970.1	19277.5	19117.3
M245T66			0.542593	2.02611	0.00763488	245.101	65.905	1877.84	2100.84	653.136	702.421	1028.5	1072.42	3208.87	1727.87	1950.24	2815.69	3373.05	1988.68
M326T57			0.862315	0.265326	0.00764169	326.306	57.312	1554.75	3950.72	3644.22	6664.57	3671.97	3735.83	3673.18	724.763	349.823	766.222	279.474	367.967
M606T541			0.442739	2.03692	0.00765991	605.954	541.384	1192.52	451.601	748.1	452.479	580.805	1217.6	1781.12	617.08	1703.67	1711.04	1895.14	1749.58
M565T330			0.208793	1.76816	0.00766534	565.326	329.635	232.905	277.266	260.066	172.223	284.014	105.369	259.227	383.11	346.376	494.841	535.94	335.423
M572T55_1			0.353543	3.70411	0.0076977	571.853	54.8975	89.6244	168.05	241.123	178.25	391.906	85.5962	53.7552	992.879	589.759	754.581	810.872	1074.73
M223T50_2			0.841638	2.88684	0.00771918	223.133	49.554	884.5	2275.19	1246.38	1546.63	1497.09	2681.33	2268.97	2087.63	4929	7267.03	5738.05	6956.22
M173T251			3.141	10.525	0.0078094	173.118	251.045	7150.87	4732.46	4550.16	3986.78	1713.26	4938.1	5706.79	10146.3	66329.5	60748.4	59829.3	82167.6
M189T73			1.02127	0.412084	0.0078183	188.951	73.266	6367.51	2546.59	10991	10721.7	9989.79	7361.49	3050.9	4202.53	1280.8	4165.76	2695.96	4375.04
M297T295			0.583519	0.487242	0.00793859	297.063	294.586	2575.17	2621.6	3046.04	3508.8	3132.9	2220.53	1530.12	646.347	537.139	3214.45	1417.47	988.758
M379T1203			0.960479	0.55578	0.00793964	379.251	1203.39	6859.57	9219.72	9400.86	12628.9	10188.7	7210.52	3399.47	8370.07	5153.09	6936.32	4515.5	2475.92
M479T315			0.531769	1.79633	0.00794312	479.295	315.074	1350.53	1635.16	1693.75	978.533	1521.84	949.762	1335.28	3244.75	2077.28	2200.28	3218.07	2527.73
M361T68			0.698403	1.64509	0.00794921	361.13	67.628	3010.79	3165.36	3178.04	2724.14	3347.45	2537.38	4122.23	5433.71	7247.94	5309.68	3261.39	4175.99
M303T67_8			0.842727	1.73721	0.00797619	303.123	67.119	3685.73	5529.07	1964.48	4843.57	4945.85	3640.99	8598.44	7209.7	7562.33	8974.21	6567.57	3839.87
M432T52			0.546057	2.01439	0.00799634	432.355	51.927	1256.12	1179.57	1393.44	650.721	391.669	2815.96	2988.28	1706.96	2785.36	2856.1	2442.92	2705.92
M282T1205_2			0.558603	0.575331	0.00802399	282.36	1205.09	3139.16	3301.69	2227.66	4573.14	2381.97	2582.79	2107.43	2074.6	1263.59	2159.61	1364.56	1504.92
M804T544			0.245837	2.3469	0.00808237	803.903	543.689	254.899	59.699	196.686	147.671	118.867	351.781	350.233	199.368	408.584	482.209	610.822	599.851
M557T71			1.86467	0.603246	0.00809887	557.455	70.762	36040.7	37542.1	33772.5	42384.8	60474.6	27283.7	26839.4	22215.8	26624.3	19774.1	24081.6	23734.7
M308T73_1			0.869793	2.66834	0.0081057	308.149	73.483	1466.14	1136.8	1490.04	988.225	1489.27	5081.27	5657.76	6565.48	5907.85	4237.17	1903.68	6818.79
M197T54			1.75794	0.178412	0.00812771	197.118	53.6695	21684.9	9372.13	9380.34	23306	31350.5	5578.63	5594.76	3149.77	2113.85	955.938	3517.6	2629.27
M133T228			0.264341	1.44777	0.00817654	133.075	227.579	676.378	723.845	539.534	553.792	766.361	629.144	583.96	962.598	1045.88	872.851	1017.25	1147.92
M177T56			0.417375	1.65822	0.00822387	176.923	55.5465	1480.68	469.264	1168.89	1419.5	1180.96	1532.63	2458.35	1781.85	1626.72	2628.64	1558.97	1970.8
M302T172			0.162253	1.09817	0.0082291	302.051	172.258	1202.4	1160.76	1133.9	1277.38	1158.94	1295.7	1238.03	1365.47	1300.14	1344.29	1293.93	1396.88
M227T229			1.16324	2.17018	0.00823481	226.996	229.481	2531.45	6778	3244.95	3027.74	9375.68	3719.17	13590.6	14801.1	8193.21	7314.24	10456.8	7878.3
M347T72			0.786975	0.518546	0.00830664	347.22	72.032	4817.54	3449.85	5671.69	6005.87	5820.28	8192.22	3076.54	2768.38	1521.11	1827.92	5221.63	3192.9
M71T82			0.391681	2.46807	0.00831003	71.0131	82.366	526.24	398.995	621.744	330.843	483.477	282.756	559.172	531.098	1645.2	1084.14	1200.25	1505.85
M718T73			0.705973	1.59985	0.00835321	718.469	73.4745	4128.18	5721.74	1691.03	4164.94	3372.18	2969.72	6253.81	5109.62	6079.84	5737.54	4708.69	7383.56
M334T291			0.286729	2.39724	0.00837727	334.209	291.204	271.648	343.429	172.381	190.777	321.531	229.335	138.361	654.576	794.72	847.122	526.064	704.785
M240T346_1			0.306301	1.40835	0.00837826	240.035	345.976	648.513	1319.08	1217.23	698.944	1076.47	1217.57	1561.17	1326.12	1293.08	1479.41	1418.69	1622.07
M781T77			0.902097	1.66287	0.00843264	780.518	77.0445	6583.47	1632.69	5795.03	5142.82	4137.3	7413.86	9520.67	11045	8022.35	8062.78	7152.64	7255.35
M226T308			0.424801	1.64172	0.00852062	226.144	308.231	1500.6	1057.8	1156.98	1109.24	1070.59	765.908	1884.75	2524.99	2102.76	1579.81	1734.69	1108.69
M261T64			0.506532	1.80528	0.00855879	261.132	63.873	1008.75	1675.48	1559.32	696.716	1413.42	1105.21	1567.08	2233.93	1680.03	2730.28	3272.19	1981.91
M307T947			0.348734	2.33788	0.00867874	307.15	947.495	447.098	309.401	447.126	375.114	322.426	299.461	343.196	595.846	1092.66	852.621	1378.08	882.394
M207T49			0.857688	3.3911	0.00869077	207.138	49.1595	1753.66	1282.91	1456.14	1270.49	1254.16	1081.54	1699.02	1643.62	6154.09	5203.39	5157.11	7606.88
M278T53			0.676127	0.740445	0.00869621	277.977	53.453	7334.75	8018.5	7175.17	7708.49	9663.37	8619.12	6774.46	7182.77	4912.12	7170.33	5780.23	4106.02
M184T57			0.586629	2.5261	0.00872385	184.142	57.0635	688.421	1648.13	1023.71	891.481	1011.3	766.129	932.592	1469.31	3061.88	2754.24	3205.34	3806.89
M195T98			0.28898	0.727238	0.0087564	194.905	98.3755	1149.15	1330.23	1348.66	1555.41	1277.31	1191.96	613.555	1097.61	743.917	1163.67	1140.82	951.225
M565T467_2			0.259863	1.54968	0.00876951	565.173	466.736	595.21	571.855	419.305	342.913	611.598	458.428	861.031	917.876	569.4	802.402	952.414	544.845
M333T832			1.19586	9.14313	0.00879589	333.103	831.743	1501.13	125.999	2086.36	103.45	208.947	235.171	233.776	9904.46	5745.73	3084.56	11419.2	8571.71
M720T214			1.53243	0.415428	0.00883802	720.496	213.972	26121.9	7398.99	11567.8	16046.9	24646.3	15436.2	8205.01	6969.63	4843.72	9009.01	6104.82	6916.66
M151T115			0.448269	1.37996	0.00889673	151.006	115.142	1664.89	2289.91	2875.62	2321.86	1825.57	2433.03	2689.51	3191.79	3964.68	2847.25	2750.4	3062.77
M842T381_1			0.289348	2.29129	0.00891105	841.678	380.531	610.029	109.717	107.548	119.459	312.354	255.437	447.087	451.836	477.484	638.861	622.453	832.544
M227T343			0.28941	1.50633	0.00893062	227.049	342.813	639.35	649.586	526.184	502.296	865.198	626.744	1065.33	988.832	1289.26	711.996	800.08	882.648
M167T178			0.758284	2.87499	0.00901306	167.107	178.321	1813.7	1347.5	1427.48	1404.64	1001.38	1040.49	1241.35	1723.14	5066.11	4689.74	4652.82	5727.92
M383T76_3			0.744402	0.558809	0.00901478	383.29	76.29	7481.18	5652.65	5319.08	5447.83	7158.53	3142.02	3242.1	3728.95	3959.5	2809.08	4201.1	1171.24
M833T74			0.393652	1.5019	0.00905038	833.5	74.3015	853.013	962.271	1936.08	1680.84	1090.26	1508.55	1978.53	1885.6	2134.6	2244.32	2262.95	1555.78
M817T199			2.56052	0.58442	0.00906972	816.575	199.364	68700.5	67154.7	79029.6	83001.9	47120.7	61495.1	42254.6	71185.9	27998.7	31589.5	23687.3	40851.9
M227T309			0.456628	2.31038	0.00933427	227.013	309.07	223.456	1074.99	532.447	618.175	1309.67	207.081	1248.12	2093.2	2132.39	1155.05	1529.38	1004.44
M307T948			0.285888	2.28163	0.00934702	307.078	947.505	306.015	215.549	312.533	231.36	228.798	216.48	218.658	551.396	716.862	557.071	939.439	463.507
M434T887			0.163608	0.569076	0.00943272	433.987	887.084	195.467	366.906	188.375	265.465	344.328	246.817	213.13	153.157	181.774	109.218	172.022	85.4082
M311T719			0.647324	0.858584	0.0094874	311.168	718.696	14481.8	12143	12806.5	12167.5	13139.8	14882.9	10270.8	12773.5	11071.5	11720.6	11506.5	11019
M173T249			2.47782	8.25154	0.00954837	173.056	249.055	4858.8	3955.29	4211.61	2574.89	3856.95	2853.4	3068.43	7235	48995.9	41864.8	33537.2	49398.3
M591T74			0.69852	0.630078	0.00956472	591.423	73.9185	5363.86	5577.63	5763.94	4978.36	7717.95	6975.94	4499.02	5932.41	2725.26	2572.62	4443.59	2747.87
M733T847			0.108498	1.81857	0.009571	733.033	847.106	73.1947	38.8306	82.3361	59.3209	93.5649	16.538	92.0742	94.2671	145.634	121.682	80.977	126.935
M183T88			0.788189	0.612876	0.0096145	182.824	87.797	9664.94	6101.81	7232.24	6747.11	8636.47	4535.09	5401.72	3802.19	3729.64	4745.51	2900.06	5724.07
M312T724			0.424257	0.360005	0.0096292	312.016	723.673	530.177	1477.61	1295.43	635.489	1568.14	2120.9	383.388	295.677	384.72	346.356	616.985	718.904
M126T1204			22.6526	2.85406	0.00963229	125.928	1203.63	1.10095e+06	617028	1.49794e+06	417682	1.30498e+06	1.64911e+06	4.5462e+06	1.22885e+06	4.87822e+06	1.62367e+06	3.1495e+06	3.3752e+06
M802T77			0.453913	1.49598	0.0096456	801.54	77.478	2089.22	1916.15	1793.67	1779.08	1750.67	1078.09	2959.26	2894.44	3062.11	2725.2	1556.86	2370.59
M155T294			0.381597	0.674413	0.00966682	154.88	293.76	2196.78	2395.4	1647.97	1819.27	1675.87	1284.96	1186.74	1346.61	886.298	1523.41	1128.11	1361.02
M223T178			0.386431	1.58576	0.00969011	223.133	178.367	1167.29	1235.53	1140.05	866.931	1067.02	858.19	1234.21	1363.48	2484.31	1494.63	1643.63	1825.53
M208T356			0.407307	0.696121	0.0096913	208.064	356.104	2364.61	2162.58	3040.06	3000.88	3018.11	2060.52	1569.28	1683.67	1816.11	2573.3	1448.18	1801.49
M224T57			0.37963	3.865	0.00977512	223.872	56.738	343.661	92.3385	61.0915	73.572	284.467	423.467	170.398	380.674	1014.27	1082.16	997.156	1297.12
M497T52			0.429179	0.665283	0.00978246	497.34	51.758	2021.23	2021.12	2310.37	2822.17	2809.48	2674.21	2305.57	2157.12	1085.93	1442.44	1588.2	1172.84
M473T306			0.180504	1.49498	0.00978594	473.279	306.286	297.361	230.256	308.111	261.425	322.282	220.568	261.032	429.874	513.159	332.317	430.592	484.806
M252T55			0.358217	0.510985	0.00980418	252.232	55.196	1043.07	1200	975.46	1672.76	996.268	676.277	581.646	991.346	340.836	388.003	658.801	393.386
M573T1355			0.912302	1.66188	0.00982446	573.206	1354.51	4462.7	3283.98	5473.28	5223.91	4596.63	7446.42	8948.31	5501.99	11624.2	7384.34	7234.47	9972.13
M189T319			1.09178	2.92502	0.00986984	189.113	318.909	2827.31	3521.09	2895.7	1383.27	2774.87	1487.18	7812.93	8472.03	4269.47	3173.48	6543.58	13280.4
M362T53			0.380858	0.754052	0.00988428	362.188	53.068	2474.85	2441.11	2396.55	2819.07	2539.14	2917.1	2172.48	2058.98	1963.5	2141.33	2327.6	1090.12
M311T538			0.12691	1.35719	0.0101023	311.135	537.711	251.307	277.559	144.313	179.578	172.307	185.46	262.779	284.958	272.287	312.386	258.286	252.212
M769T544_1			0.268347	1.32311	0.0101326	768.812	544.254	1121.03	876.499	1041.3	762.657	962.318	1089.1	1409.47	1017.57	1255.5	1612.17	1189.51	1259.82
M271T537			0.460136	2.38193	0.0102237	271.105	537.073	1003.61	313.341	574.434	145.623	823.311	726.734	1347.29	493.874	1553.69	1665.18	2183.13	1300.94
M319T79			0.437313	1.26316	0.0102268	319.094	79.222	2969.36	3277.35	3238.27	2270.85	3964.03	3420.21	4456.46	3725.28	3647.27	4309.18	4203.14	3835.62
M443T65_1			0.461562	1.50444	0.0102511	443.281	64.657	2447.11	1154.23	1481.94	1608.18	1222.09	2215.22	2243.02	2683.75	2225.08	2119.33	3019.45	2947.53
M555T71			1.02352	0.567525	0.0103126	555.439	71.396	8806.63	7224.93	10572.5	12213.3	17717.5	10433.6	7727.43	5558.4	5685.36	5394.24	7005.16	6635.65
M604T65_2			0.491068	1.7797	0.0103263	604.362	65.184	519.54	1089.11	2307.23	1387.79	1083.07	2085.74	2875.35	1677.26	2129.59	2599.16	2655.95	3141.19
M266T38_17			0.574703	0.552391	0.010395	266.345	38.085	3886.01	3798.52	2754.67	2938.01	2659.74	3983.93	3248.07	2974.69	1224.88	1265.91	1202.17	1143.63
M608T542			0.304199	1.61767	0.0104023	607.952	542.487	885.591	553.828	498.394	295.801	715.348	722.447	1184.15	599.514	1003.34	1055.14	1142.13	954.862
M364T70_1			0.948214	1.89508	0.0104156	364.211	70.199	7312.3	1123.32	3887.93	1498.55	5021.56	3065.12	6419.68	8157.02	6439.3	5912.38	8386.04	6204.55
M822T88			0.275646	1.71722	0.0105124	822.49	88.013	677.177	248.644	525.972	405.731	401.888	282.679	442.44	674.991	820.594	669.166	798.724	959.42
M219T585			0.175162	1.27459	0.0105339	219.098	585.396	530.144	470.521	506.545	310.453	450.09	445.524	532.127	494.241	577.653	660.731	576.835	616.739
M252T62			0.893093	4.39559	0.0105719	252.168	61.694	1141.13	1175.7	855.482	1642.26	601.469	885.863	1510.49	1045.91	4791.71	5744.04	7295.09	7313.29
M238T51			0.323994	1.91139	0.0106276	238.144	50.821	421.51	325.702	441.263	374.949	459.377	663.358	771.595	485.06	1321.56	1074.72	689.564	791.8
M412T135			0.204584	1.37124	0.0107235	412.163	135.214	503.789	527.615	427.742	431.243	408.591	591.55	548.916	860.349	584.06	564.707	674.425	731.156
M304T67_19			13.1213	7.1224	0.0107899	304.177	67.14	1156.25	2723.6	2884.02	3999.89	682495	1944.12	830654	1.40169e+06	781682	3573.46	1.20311e+06	730799
M309T73_1			3.20233	1.5715	0.0108322	309.17	72.662	73722.2	50523.6	104493	73328.6	84333.6	74118.9	70309	105744	147907	142397	116899	140448
M254T312			0.253841	2.02272	0.0109002	253.986	312.275	90.5995	390.802	282.191	294.191	526.389	69.9848	408.89	716.091	695.353	590.647	533.109	401.814
M892T342			0.160494	1.60123	0.0109596	891.605	342.324	220.549	124.415	198.328	221.809	144.902	217.339	241.715	191.894	326.011	419.374	316.674	309.466
M111T142			0.877409	0.442016	0.010975	110.67	141.874	7523.37	4911.16	3290.11	6149.02	6005.81	8182.35	2340.31	1415.53	4600.4	354.897	5430.61	1798.15
M188T58			0.989437	0.607554	0.0109971	188.04	58.278	11308.8	10966	7579.93	12778.3	14791.8	8219.6	10133	7768.54	5079.24	4884.16	6343.05	5674.5
M417T41			0.540249	0.7308	0.0110001	417.209	41.216	5486.51	4426.78	5836.77	6393.25	4325.28	3976.68	3945.44	3456.58	4290.58	3073.52	4084.91	3398.36
M375T393			2.30322	1.47595	0.0110048	374.991	393.331	42184.7	31720.6	57394	63546	59305.1	56029.6	74498.1	85347.2	47560.9	86872.3	76637.7	86895.3
M508T542			0.560241	1.85829	0.0110375	507.977	542.134	2212.66	812.267	1403.72	874.538	1451.7	2075.88	2861.08	1260.8	2754.98	3155.16	3666.89	2711.19
M388T361			0.115811	1.9295	0.0111627	388.147	361.363	99.0673	61.1064	56.1317	60.1758	37.4169	51.6756	152.102	125.941	78.4683	105.172	171.265	72.4263
M266T71			0.787633	0.706658	0.0112034	266.22	71.429	8847.92	8620.92	8859.57	8097.19	10624.8	7008.59	4577.31	6801.8	4633.79	8227.69	7628.02	4919.25
M352T550			0.279944	1.51782	0.0113725	351.816	549.691	913.776	509.283	418.813	502.498	673.215	528.333	941.98	701.289	763.171	979.009	1154.88	841.727
M545T435			0.362508	0.610367	0.0113738	545.269	435.122	1678.89	1138.15	780.761	1726.44	1922.64	1763.89	966.303	1037.3	816.092	737.286	1090.26	852.638
M489T52_1			0.422811	1.56969	0.011389	489.227	51.6675	1573.03	842.523	949.449	1133.56	1581.21	1838.69	2166.35	1670.68	1631.19	2462.41	2692.04	1806.82
M398T544			0.400388	1.59363	0.0114221	397.98	543.773	987.513	1057.23	776.616	1413.23	1593.71	1980.91	1865.42	1570.67	1728.9	2476	2191.83	2612.16
M354T1203			0.353974	0.480972	0.0114492	354.307	1202.91	1594.95	729.19	743.097	1464.64	1250.67	724.626	456.693	808.559	577.145	646.382	368.675	272.319
M338T738			0.145803	1.78039	0.0115007	338.107	738.315	110.784	65.0877	120.311	72.9351	124.206	124.99	108.012	167.827	164.634	225.775	273.654	160.934
M547T840			1.02127	4.04187	0.0115377	547.12	840.277	4483.82	15.8368	2004.88	1796.47	31.4689	56.1444	40.7918	5967.06	6471.11	7279.68	8175.91	5971.21
M679T437			0.112649	1.97429	0.0115516	679.304	437.334	72.886	95.105	47.0516	13.7426	14.2643	116.231	122.602	106.184	95.3506	137.372	141.996	105.821
M269T53_1			0.361389	0.74276	0.0115523	268.599	53.232	2307.77	2445.57	1976.6	1827.73	2907.18	2429.46	1782.45	1840.92	1521.16	2067.4	1830.08	1278.11
M380T61_2			0.737396	12.1728	0.0117891	380.131	60.53	173.899	196.81	266.795	154.688	324.276	185.197	212.243	308.73	3142.35	3302.68	4163.56	4715.33
M388T52			0.518539	0.666351	0.0118388	388.222	52.4885	3864.2	4151.44	3516.07	2769.81	4649.85	4227.64	3377.99	3667.5	1791.1	2462.47	2362.93	1783.35
M325T175			4.0122	0.643679	0.0118904	325.183	175.406	248389	152973	275921	201147	170053	185351	72320.2	151191	148966	147595	163201	110920
M309T104			0.69798	1.40236	0.0119056	309.171	104.159	5855.33	4268.9	4895.61	4892.81	5206.55	4735.17	5404.47	5370.4	8965.43	8245.71	6321.01	7559.69
M340T643			0.145269	0.900791	0.0120022	340.161	642.947	1057.74	940.817	1094.3	1067.08	1018.71	1133.03	1037.85	970.393	908.127	943.189	905.127	920.819
M479T543			0.206159	1.2054	0.0120405	478.98	543.442	866.801	860.845	892.712	601.176	885.344	990.298	1012.39	1005.02	995.825	1045.95	1113.23	971.701
M489T906_2			0.102668	0.484592	0.0120412	489.039	906.142	138.634	64.2432	72.8195	64.44	92.7875	55.8577	29.1332	29.408	32.8541	40.4525	65.5734	39.4383
M309T424			0.28299	0.653979	0.0121077	309.038	424.155	748.09	974.823	1058.89	1341.83	1141.75	764.165	557.339	952.538	488.989	679.247	610.146	654.939
M263T171			0.186305	1.15637	0.0121165	263.063	170.76	990.94	790.236	789.104	921.812	862.168	867.513	958.455	951.258	1119.22	1085.26	940.076	984.024
M265T71			1.50707	0.722908	0.0121488	265.217	71.421	42569.9	44590.9	36317.1	30589.6	47951.7	26914.9	28012.2	26884.8	27495.6	27709.2	30414.6	24982.1
M233T614			0.364375	0.75828	0.0121928	232.924	614.096	2806.98	2811.91	2487.19	2063.57	2475.09	3179.76	2056.9	2425.1	1940.58	2298.08	1781.35	1497.41
M884T550			0.312231	1.77167	0.012386	883.766	550.324	756.714	367.462	395.313	206.214	572.417	857.237	1056.21	516.452	939.24	1055.17	1073.89	949.298
M195T619			0.534091	0.549562	0.0124641	194.905	618.788	3827.61	2968.03	1745.5	3233.21	3174.42	2023.18	1230.59	2540.28	1497.16	2142.83	886.686	1029.58
M316T176			0.394301	0.636836	0.0125062	315.871	176.017	1684.22	2071.6	1246.69	2641.87	1870.23	1685.03	1006.76	1452.69	1583.73	1213.61	851.991	1023.55
M379T70_1			1.01636	0.462141	0.0125263	379.148	69.542	9452.83	8019.42	8179.1	7291.96	10559.7	11285.7	9705.35	1814.5	2956.75	1160.56	7886.47	1796.44
M609T74_2			0.554186	1.71402	0.0125325	609.431	73.894	1631.15	1978.66	931.013	2174.55	2397.91	2791.06	2319.19	2112.89	3724.96	4348.16	3989.83	3909.28
M311T890			0.151286	1.95264	0.0125356	311.096	890.183	185.297	90.2882	77.75	111.265	79.3734	68.4228	137.657	144.69	239.844	307.929	165.488	200.181
M539T76			0.932411	0.369299	0.0126083	539.333	75.642	8556.55	4417.88	5581.22	9317.2	9046.78	1548.87	1187.3	1612.67	2528.31	2731.16	4048.84	2098.11
M183T57_2			1.89452	5.57585	0.0126793	183.138	57.1335	4075.77	914.154	3623.08	5857.52	3378.23	3688.7	3852.94	3945.99	21249.1	31678.2	26133.1	33230.2
M300T61			1.11776	0.435554	0.0127153	299.969	60.925	13197.4	6627.81	11453.4	6824.99	11217.7	5842.86	1446.48	4513.47	2243.92	2983.66	3518.14	9321.3
M256T579			0.172334	1.25611	0.0127681	256.049	579.253	542.193	542.649	359.458	551.313	525.484	622.067	712.701	744.153	604.324	647.406	572.161	667.421
M197T46			2.44107	15.9709	0.0128883	197.154	45.8705	2645.03	2596.48	1725.98	355.236	1095.25	2344.77	2853.44	409.635	38044.4	34227.6	44830.4	51525.4
M212T717			2.52677	0.214714	0.0129887	212.052	717.487	2353.16	43976.3	36895.8	36714.3	38405.7	39834	36705.2	1419.02	1000.45	2335.76	475.451	616.044
M233T624			0.148566	0.816453	0.0130494	233.045	623.685	572.321	581.124	710.693	628.11	601.878	620.245	356.249	584.374	519.544	542.734	512.592	517.118
M273T365			0.522116	2.81975	0.0131675	273.028	365.298	917.377	841.078	448.465	716.256	593.406	576.07	485.322	853.977	2588.52	2597.48	2222	2792.95
M267T178			0.623208	1.65263	0.0133787	267.123	177.851	2644.57	2923.54	2657.05	2778.65	2442.37	2735.51	3396.24	2650.2	5984.46	3894.08	4584.83	6232.51
M884T353			0.723175	2.22778	0.0133815	884.493	353.274	2777.59	1148.46	1344.6	2327.78	1303.44	2048.22	2464.52	1629.12	5047.26	6094.45	5067.37	4091.68
M271T657			0.235731	0.385882	0.0134246	270.985	656.503	233.613	303.78	348.629	730.205	519.418	237.906	159.49	101.656	137.471	187.413	121.5	208.38
M172T173_2			0.787243	2.54345	0.0136016	172.143	172.834	2085.83	2188.77	2029.98	1896.58	720.712	2555.55	2975.49	3226.45	5828	5628.16	2773.03	8761.1
M763T77			0.660031	0.757403	0.013612	762.507	77.467	7768.41	9823.32	9550.12	8972.92	8772.51	8413.16	4916.15	8139.26	7970.96	4496.25	7319.24	7528.04
M229T329			0.137976	1.22908	0.0136681	229.047	329.135	290.342	345.617	436.38	349.819	396.776	390.427	511.689	513.375	410.609	434.454	420.874	424.491
M395T55			0.518124	0.558171	0.0137394	395.273	54.6595	3235.69	1572.89	1762.93	3083.37	3582.77	3597.49	2092.84	1850.34	806.853	1857.49	1353.03	1436.34
M476T539			0.186361	1.39872	0.0137476	475.993	539.43	540.259	375.314	328.369	238.838	340.678	360.164	580.876	449.868	461.52	600.43	507.779	453.808
M304T282			0.257649	2.67525	0.0138533	304.235	282.169	175.498	355.663	241.318	80.4277	177.424	20.2338	175.558	574.599	757.693	296.669	568.153	437.85
M508T71_2			0.517463	0.760796	0.0140409	508.207	71.428	4726.2	4249.75	5442.8	6970.38	5097.67	4865.22	4198.17	4250.62	3855.34	4422.74	3252.21	3873.4
M544T49			0.47244	1.87373	0.0140613	544.428	49.388	811.588	1598.06	988.362	1255.52	765.781	806.502	3184.5	1892.47	1391.61	1305.75	1956.83	1934.31
M171T173			2.88481	2.87173	0.0140648	171.102	173.433	17154.3	11360.6	14227.3	15714.7	28075.9	27465.4	18598.3	26977.2	80226	45627.3	87063	68880.5
M418T529			0.150109	1.45592	0.0141886	417.936	528.936	181.765	251.845	289.109	272.03	143.545	150.019	307.75	376.91	353.352	280.423	239.737	317.506
M126T1166			8.92808	0.404989	0.0141999	125.928	1165.89	840718	477892	365022	400173	381976	780418	89123.8	87084.5	401256	440878	148624	147709
M170T279			0.37107	0.654291	0.014246	169.991	278.647	1654.69	1730.05	1738.34	1937.35	2412.28	1570.41	581.822	919.569	1310.86	1174.19	1404.26	1834.71
M578T65			0.508782	1.87204	0.0142515	578.347	65.345	764.838	976.055	2746.69	781.564	885.967	2155.11	3331.97	1907.83	2153.79	2778.5	2932.26	2452.72
M488T283_2			0.179827	3.04054	0.0142523	488.384	283.331	120.006	62.3734	24.2266	49.6189	13.5154	100.541	188.319	152.475	362.648	135.092	84.6286	202.692
M173T202			1.64717	4.00366	0.0143059	173.118	201.919	4568.97	4292.72	4235.84	2690.88	4201.83	2538.74	3102.02	11698.7	14186.6	11466.2	30839.8	18905
M429T633			0.372687	1.9162	0.0143336	429.124	633.113	681.773	443.628	639.926	397.23	988.105	654.568	1703.07	977.726	1447.72	1638	764.783	760.276
M79T88			3.53499	0.709768	0.0143885	78.9184	88.031	266292	179395	195206	188742	251595	147061	163951	116389	157528	152762	126669	154503
M293T603			0.109163	1.71114	0.0144023	293.124	603.32	73.1283	35.6227	60.959	84.168	119.709	71.4183	76.0919	123.941	156.974	110.927	122.544	170.988
M281T1253			0.449426	1.35017	0.0144547	280.962	1253.34	2646.06	2580.69	2782.9	2440.79	2482.38	3222.24	3249.76	2532.83	3372.64	4033.86	4046.55	4576.45
M238T456			0.227743	1.34884	0.0144861	238.038	456.402	537.975	746.723	569.581	786.64	848.129	375.295	877.2	867.74	962.093	831.689	841.119	832.543
M894T247			0.366837	0.711824	0.014501	893.565	246.85	2767.07	2933.67	2087.95	1859.87	2415.6	1836.45	1739.8	1468.9	1935.83	1573.57	1191.96	1984.74
M397T479			0.114513	1.79943	0.0145079	397.181	479.218	67.9901	29.825	114.319	49.0814	62.6615	98.9948	69.1546	174.706	129.967	143.07	115.539	128.49
M333T293			0.527683	2.49146	0.0145209	333.206	292.731	796.182	1383.24	599.948	209.156	889.583	999.87	487.37	2231.46	1986.12	3291.74	2446.78	1709.82
M313T876			0.318638	0.732469	0.0145267	313.035	876.181	1106.94	1908.48	1565.46	1785.45	1986.67	1334.88	1087.92	1268.8	1045.02	1163.17	1240.37	1290.78
M145T73			0.79468	0.467556	0.0145675	144.961	73.266	6019.8	2144.87	7355.02	6790.59	6587.43	4520.57	2496.02	3595.39	1199.63	3431.26	463.803	4438.8
M588T286			0.194981	1.55591	0.0146119	588.305	285.813	310.138	406.471	428.984	381.866	178.063	238.014	353.293	514.047	554.749	477.426	441.635	682.826
M510T1361			1.49571	3.44769	0.0146123	510.212	1361.45	5973.4	4271.71	4385.3	4754.48	3576.58	866.402	8585.7	7228.82	22975.8	23423.9	5769.36	14167.6
M311T65			3.9196	0.424132	0.0146198	311.294	64.788	83823.9	126539	153943	111696	211758	46851.9	41650.6	48451.7	43906.5	51109.6	48537.1	77917
M572T543			0.316249	1.43621	0.0146295	571.952	542.538	1272.58	1310.53	632.117	1081.72	1168.94	1097.63	1537.12	1125.73	1473.66	2095.35	1641.26	1553.46
M298T37			3.71309	18.9752	0.0147115	298.129	36.822	5300.37	1506.27	6169.04	2662.53	2333.85	3341.45	4479.51	2486.84	104778	79528.5	80891.7	132264
M192T344			0.243415	2.06011	0.0148192	192.033	343.866	423.234	142.62	250.827	132.176	223.355	225.941	529.654	245.787	410.818	348.528	713.35	632.202
M209T97			0.822466	4.02594	0.0148286	209.154	97.199	1780.11	1259.74	714.089	452.557	734.592	1148.25	1232.52	718.639	4893.51	5878.8	4967.78	6824.06
M901T381			0.328322	1.55669	0.0148754	901.201	380.724	1395.13	680.67	535.498	517.492	736.095	1092.55	1379.12	1258.81	1168.8	1380.85	1042	1487.63
M315T420			0.243656	0.789591	0.0148912	315.021	419.587	1110.17	1153.91	1322.83	1539.99	1134.73	1425.59	1023.79	1277.68	927.467	885.187	967.938	987.705
M253T99			1.51467	3.01956	0.0149385	253.144	99.271	6026.77	6014.19	4108.2	3797.91	5944.32	5229.83	5405.57	4279.66	17828.8	23042.7	19435.7	23980.2
M708T548			0.330848	1.76241	0.0149666	707.891	547.866	1031.97	397.033	457.587	401.681	540.878	1028.89	1306.73	802.442	801.991	1446.53	1297.26	1144.48
M254T143			0.588175	1.69646	0.0149948	254.147	143.439	2454.77	2200.03	1907.95	2065.7	2968.76	1681.47	1720.41	3073.5	4788.09	3922.84	4051.3	4970.54
M263T72			0.67092	0.686503	0.0150147	263.201	71.999	8208.53	7092.91	6666.75	7476.19	6851.63	3547.1	4681.61	5588.43	4352.39	3581.23	4369.41	4779.32
M731T551			0.311597	1.51093	0.015139	730.874	550.927	784.637	752.13	926.07	676.646	597.94	1302.48	1760.6	1034.86	1259.39	1172.33	1267.2	1120.56
M355T614			0.37715	0.527464	0.0152215	354.923	613.624	1292.28	942.901	1405.23	1984.95	1398.69	1348.16	453.176	794.502	1406.26	331.997	1078.7	351.404
M566T338			0.300362	1.69663	0.0152761	566.38	338.005	553.877	1050.34	653.126	570.827	522.915	516.424	716.837	905.092	1320.66	1463.02	819.801	1336.3
M858T342			2.13497	1.72046	0.0152915	857.517	342.086	31192.5	31834.1	23214.8	23991.8	18281.9	29991.4	37865.8	60346.4	39560.5	36792.3	67934.8	30204.7
M195T1039			1.5791	0.664951	0.0152925	194.906	1038.7	35165.4	38732.5	27836.2	34671.7	37946.9	32503.3	33545.2	33854.1	19925.7	21098	16338	12788.1
M478T329			1.55341	1.72835	0.0153174	478.292	329.065	16525.8	12797.3	13447.5	11519	15065.1	7258.47	12751.7	26590.5	19043.5	18270.6	33091.3	22666.9
M291T41			1.0592	15.1096	0.0154039	291.143	41.139	456.422	179.38	154.765	537.033	569.05	324.861	371.191	433.102	6233.22	7305.84	7795.88	11427
M211T150			1.68508	3.591	0.0154178	211.097	150.174	5077.17	4085.88	3882.5	3845.28	5935.41	5912.52	5577.44	5082.83	31477.4	20225.2	17022.6	23815.4
M328T731			0.139448	1.30957	0.0154271	328.15	730.66	254.142	246.085	276.312	236.088	351.032	311.615	433.787	438.408	340.516	357.798	303.977	319.404
M288T60			2.98896	0.613855	0.0155054	287.944	59.5295	102971	99150.5	115174	128167	104424	97544.5	80264.3	119238	42009	80783	35442.5	39692.1
M299T72_2			0.648944	1.82455	0.0155294	299.079	72.002	412.549	3285.46	4168.66	1216.37	1947.58	3219.89	3775.11	4298.55	4045.29	4302.62	3643.88	5935.35
M339T791			0.381716	0.541033	0.0155404	338.9	791.201	778.664	1570.3	1853.68	1630.69	1952.22	771.958	712.56	593.126	776.6	633.678	845.949	1067.99
M245T663			0.154479	1.48186	0.0155423	245.114	663.359	303.583	90.4713	189.757	162.706	196.377	213.51	333.53	286.567	314.83	286.604	237.25	254.845
M416T840			0.206395	2.53872	0.0155845	416.025	840.457	218.703	125.73	125.34	76.1225	70.1682	77.0126	95.8492	156.644	341.27	435.667	417.552	312.546
M495T46			0.534839	4.7496	0.0156503	495.12	45.869	596.992	430.699	159.251	347.893	153.998	378.34	381.749	138.975	2435.72	2477.87	2163.07	2220.86
M259T71_12			2.01663	0.405241	0.0157271	259.153	70.8095	39812.3	37719.6	28806.4	26505.6	29107.3	28977.6	37147.6	25815	3524.13	776.142	2806.42	7302.92
M458T268			0.556859	2.02854	0.015744	458.346	268.036	2165.78	874.939	949.691	1654.66	1769.49	215.21	2046.18	3385.35	2299.23	1315.87	2992.32	3438.36
M382T294			0.673779	6.89114	0.0158221	382.222	294.009	717.498	336.587	330.81	207.459	483.4	26.789	73.57	929.098	3645.38	1857.69	3525.86	4457.33
M189T696			0.235222	1.31818	0.0158396	189.106	696.218	821.951	609.317	656.065	535.554	625.569	680.566	652.916	962.052	1069.72	899.06	833.992	761.429
M478T315			0.988105	1.80827	0.0158735	478.291	315.196	5152.48	5661.98	5663.89	5092.58	5637.74	3446.36	4215.54	13348.7	8564.56	7027.67	12267.8	10008.4
M354T867			0.347406	2.86099	0.0159057	354.06	866.659	826.467	75.5996	83.1179	268.17	174.629	147.265	159.391	833.221	774.93	993.833	894.842	850.55
M164T98			0.578988	2.26955	0.0159401	164.002	97.7845	349.746	428.349	1210.37	1519.75	1740.55	2023.7	1081.96	1722.55	3776.6	2968.45	3277.97	3677.66
M413T669			0.0910017	1.68935	0.0159509	413.122	669.321	28.9949	72.7222	60.2597	48.4596	35.0765	77.5721	90.0735	137.128	91.9478	77.6867	82.1732	66.7954
M273T70			0.565746	1.54169	0.015968	273.054	69.912	2195.42	2254.43	2826.88	3824.54	2054.81	3229.56	3941.04	4100.27	4231.34	3350.35	3433.27	6205.24
M623T69			0.479739	1.53355	0.0159814	623.44	68.94	2658.31	1851.36	2186.97	1670.34	1037.15	1737.25	3719.56	3170.85	2410.95	2041.5	2461.7	3281.35
M428T840			0.643634	3.29261	0.0160224	428.025	840.05	2157.04	112.171	1047.5	982.073	96.0925	148.675	141.101	2664.46	2866.65	3639.82	3177.9	2470.19
M295T64			5.76582	14.013	0.0161303	295.155	64.041	9997.01	9090.1	17436.8	11544.6	13329.9	10677.1	10244	4267.93	249174	222053	195604	328654
M117T315			0.339079	1.49954	0.0162194	117.019	314.651	1322.99	672.053	883.093	932.922	1190.98	612.63	1061.24	1525.78	1847.98	1330.83	1170.96	1482.62
M355T46			1.63267	8.20396	0.0163417	355.136	45.8735	2857.99	1679.14	1893.44	592.911	1588.95	1591.1	1320.46	538.256	18022.1	18930.4	19766.3	25131.8
M245T51_2			1.25362	6.7655	0.0163594	245.139	50.5715	1976.33	2278.99	916.865	595.687	752.3	1161.11	2006.93	826.064	13522	9310.71	9650.19	16651.9
M209T144			0.918356	7.04925	0.0164709	209.154	144.091	1254.51	942.684	674.016	240.49	394.923	412.127	819.377	473.498	6679.78	6138.14	4692.55	8820.9
M875T79_2			0.315277	1.49552	0.0164728	874.577	78.7055	1083.21	445.334	916.014	745.28	1041.55	637.154	1338.21	1372.14	1248.68	1377.35	1189.5	755.146
M367T710			0.181752	0.706364	0.0164825	367.125	710.188	560.032	720.647	626.267	582.905	498.545	365.519	375.389	304.656	505.458	371.255	449.755	362.573
M144T699			0.116965	1.19585	0.0165877	144.103	698.609	310.385	308.718	338.074	356.165	325.455	295.17	404.049	436.999	361.111	430.293	374.093	306.19
M226T222			0.578443	2.19081	0.0166183	226.012	221.648	809.724	674.249	893.501	990.516	2080.68	1139.24	3051.2	2775.07	3320.04	2010.35	2689.65	586.556
M449T552			0.245647	1.66479	0.0167069	449.476	552.053	488.64	277.739	388.494	306.928	418.442	427.748	871.613	278.277	784.6	626.469	613.171	668.184
M159T88			0.34273	0.517531	0.0167222	158.844	87.659	1556.34	880.345	1027.2	1126.87	1783.6	683.927	982.418	358.051	465.973	660.645	793.881	391.907
M241T46			4.21668	14.7392	0.0167243	241.144	45.875	8332.43	9020.45	7185.14	2050.59	4043.92	5541.7	7853.44	2255.66	107174	101317	134152	180427
M740T470			1.16649	0.629714	0.0168377	740.491	470.403	14109.3	18733.3	9884.29	21190.4	11534.2	20695.5	9967.87	10719.9	9152.29	12576.4	8113.21	10015.3
M194T61			0.914379	5.83611	0.0168507	194.093	60.708	573.318	918.179	1592.49	509.06	1011.22	219.436	326.111	766.574	6928.22	6302.32	5865.27	7963.11
M533T545_2			0.380724	1.48836	0.0169107	533.005	545.47	1362.17	1632.11	1806.47	1421.21	606.579	909.806	2292.26	1740.51	1624.19	1719.78	1855.91	2284.77
M166T88			0.519514	0.783211	0.0169123	165.894	88.057	6572.46	4971.9	5926.56	6243.02	6063.6	7756.13	6081.94	4579.96	4055.24	5308.27	4439.37	4931.99
M335T71_2			0.935047	2.01818	0.016929	335.25	70.8265	3420.51	1696	1314.29	3674.58	5156.1	5966.14	9634.86	6976.62	8907.05	2636.02	6659.97	8026.58
M156T547			0.590361	1.3758	0.0169994	156.494	546.835	5311.96	2921.31	3709.49	3402.35	2867.6	4713.16	5190.46	4083.39	5229.2	6295.98	5651.17	5091.18
M265T601			0.381238	0.705372	0.0170771	264.925	600.936	2515.66	2258.01	2085.05	1980.15	3390.48	2374.98	1924.75	2139.72	1589.09	1910.57	1156.98	1580.39
M504T76_1			0.438578	0.614972	0.0171132	504.27	75.758	2304.2	2536.28	3145.09	2129.98	3074.57	1110.95	1348.54	1301.52	1297.32	1616.76	1925.98	1304.66
M225T49			0.850228	2.71681	0.0171139	225.149	48.752	2267.71	3010.98	1324.92	2130.25	1505.51	1810.99	2148.01	2167.62	5981.25	5847.22	6956.99	9637.44
M720T230			0.804877	0.535372	0.0171416	720.495	230.455	7365.46	5431.59	7532.96	8316.19	10350.9	2696.02	2457.68	3896.93	4592.04	4773	2977.65	3624.04
M314T499			0.122217	1.42602	0.0172093	314.171	498.833	109.449	229.96	133.864	169.518	115.643	203.226	256.769	168.192	237.28	236.589	251.183	221.335
M687T50			0.701773	1.63838	0.0172136	686.522	50.454	3957.16	3187.66	3694.43	986.747	3939.46	2250.27	4075.2	6525.91	3981.22	5258.73	5915.95	3759.58
M297T560			0.158591	0.728377	0.0172737	296.9	560.079	426.502	473.012	409.24	550.985	362.527	365.173	293.954	357.775	343.887	381.643	183.097	324.275
M332T175			0.250578	1.27947	0.0173153	332.058	175.072	932.342	746.171	798.778	790.581	768.995	1030.35	956.342	955.778	1307.68	1004.14	1288.13	971.288
M431T825			0.269003	2.48952	0.0173811	431.025	824.977	388.616	246.088	156.309	80.7353	152.422	128.89	178.022	441.719	471.495	502.324	861.362	415.64
M359T176			0.18236	1.23512	0.0175019	359.077	175.862	468.591	651.342	734.442	636.345	654.685	676.744	801.246	730.537	812.353	866.331	879.761	630.591
M185T88_1			0.561675	0.619104	0.0175127	184.822	87.76	5320.02	3170.59	3596.22	2800.99	4562.86	2672.77	2597.81	1238.19	1958.3	2663.81	2354.06	2884.54
M249T456			3.77068	0.439159	0.0175254	249.049	455.56	104355	110760	95470.4	109158	99871.1	105604	426.773	103872	629.878	487.659	84267.6	84885.8
M507T52			0.386779	1.85206	0.017573	507.367	51.8775	969.769	1025.39	599.984	684.478	988.431	521.686	836.188	862.775	1496.2	1665.54	1787.86	2222.3
M858T78_1			0.424225	1.30343	0.0176503	857.553	78.081	3153.09	2951.59	2627.08	2520.36	2216.21	1827.96	3743.67	3850.35	2990.59	3230.65	3482.69	2639.71
M469T73_2			1.01337	0.850327	0.017668	469.425	72.5225	34148.7	30498.3	40906.4	36952	41037.2	36511	32776	27050.7	29338.3	31715.4	32994.6	33242.2
M253T144			1.62616	5.01787	0.0176914	253.144	143.824	6373.58	2820.93	2406.25	1607.94	2482.45	2281.74	2525.9	2063.2	19639.2	17787.3	21991.3	26178.6
M100T416			0.387292	0.549942	0.0177066	99.9241	416.188	1764.5	1611.41	1264.05	1028.01	1569.72	1245.54	233.003	1512.7	477.261	1174.21	629.759	638.356
M395T41			0.789613	1.69984	0.0177349	395.188	41.1275	4186.04	2687.26	2758.49	2974.23	3900.81	4499.66	6181.7	4274.41	7240.11	4476.99	9142.02	4392.54
M736T315			0.50673	0.500793	0.0178291	735.557	314.77	3977.58	1428.83	1799.98	1839.82	1837.79	2745.3	1361.38	1301.59	785.013	1068.16	867.037	1442.29
M201T634			0.173088	0.775656	0.0178957	201.087	634.495	509.275	563.017	539.188	731.449	622.596	689.632	471.276	583.751	412.225	454.432	542.135	371.324
M249T679			1.32634	0.895373	0.0179082	249.046	678.788	83634.3	78178.6	79548.5	85243.6	79103.8	80462.1	75410.7	83222.1	72491.3	73540.2	64080.4	66559.7
M369T192			0.374184	1.45607	0.0179266	369.213	191.688	1664.66	1292.85	1053.27	688.282	1336.74	1025.94	1447.57	1665.4	2033.65	1331.47	2161.73	1642.59
M366T636			0.0925002	1.90455	0.0179464	366.193	636.014	19.6624	22.3818	64.7951	65.0688	36.8329	28.2872	96.0077	62.8281	102.017	74.3337	38.2314	78.0139
M115T95			5.03818	1.61526	0.0179998	114.936	95.332	135892	211895	261872	124802	191065	155560	305337	387385	363192	298024	194192	198100
M1179T542			0.322114	1.90511	0.0180043	1178.68	542.463	770.287	304.046	346.707	168.656	502.18	601.405	1153.19	479.755	1205.27	750.386	814.484	727.926
M81T88			3.53098	0.716007	0.0181418	80.9163	87.7595	280456	191561	200131	203492	265347	153695	179546	121528	168547	164710	129992	162678
M227T244			2.08555	8.33902	0.0181618	227.053	244.103	3241.09	3001.9	3623.19	1979.57	4016.45	1041.03	1554.13	2692.19	34508	30169.8	25697.3	46335.2
M469T64			0.41009	1.58342	0.0182241	469.298	64.0905	1147.78	1453.3	1682.77	725.163	1223.71	1143.83	2216.41	1394.65	1733.44	1595.03	2877.32	1863.28
M261T643			0.124313	1.32557	0.0182565	261.088	642.779	246.521	233.376	229.696	131.164	206.713	262.644	291.658	315.878	254.339	356.409	257.267	261.098
M509T540			0.241336	1.69649	0.018263	508.98	540.433	400.292	247.714	472.392	233.124	376.565	392.313	535.396	292.889	586.794	789.898	823.543	572.119
M435T76_1			0.675195	1.67686	0.0182692	435.309	75.67	3114.64	4946.93	1251.12	5119.62	3896.33	1399.73	4675.48	4377.58	5609.87	6248.94	6895.61	5274.3
M227T237			2.30098	6.61854	0.0184015	227.092	237.189	5541.78	5043.95	4579.35	3909.91	6224.29	1677.45	2749.62	5161.24	44662.4	40796.4	28442.9	56734.1
M254T754			0.257763	2.88539	0.0185026	254.078	753.67	305.84	46.1849	64.7551	46.0087	64.9776	460.877	555.541	340.932	288.203	802.683	575.603	289.661
M396T292			0.140033	2.29887	0.0185143	396.31	292.141	161.088	83.4096	57.344	51.9239	16.1139	29.8071	131.488	194.398	114.806	229.52	168.563	80.0532
M233T1060			1.62411	0.713137	0.0185665	232.924	1059.6	46019.6	46688.4	47315.5	39544.8	39250.4	53396.1	23068.1	41164.1	40565.7	40738.3	18309.4	30281
M358T175			0.166167	1.13419	0.0186179	358.046	174.537	852.357	701.358	880.013	776.307	769.65	786.445	821.997	906.931	923.163	916.527	1006.1	830.973
M167T100			0.17784	1.20689	0.0186213	167.001	99.564	661.921	762.691	779.493	666.654	830.129	714.578	708.784	906.687	853.548	1064.11	872.682	923.172
M211T76			0.786467	1.98607	0.0186229	211.097	75.5995	3632.15	1190.31	2000.42	1356.48	3950.09	3516.06	5736.71	2640.18	7510.11	5232.09	3348.01	6605.99
M229T171			0.453483	1.36229	0.0186643	229.144	171.399	2778.43	2089.05	2086.41	1806.19	2188.51	1702.13	2044	2843.99	2428.81	3456.46	3357.8	3102.89
M477T343			0.180496	1.62828	0.018725	476.759	342.791	274.978	218.778	183.987	235.69	219.153	148.339	193.124	335.808	310.735	317.818	518.381	409.843
M552T544			0.360344	1.46378	0.0188139	551.871	544.428	1700.5	878.879	984.911	909.854	1119.34	1710.57	2105.57	1332.39	1603.86	2014.61	2011.96	1623.16
M559T70			2.66072	0.752391	0.0188195	559.472	70.184	140675	130659	122964	144238	190677	122569	93757.9	113835	133041	88690.8	116906	94643.1
M636T320			0.212876	2.14278	0.0189486	636.372	319.6	222.331	173.513	344.88	191.229	147.858	71.5629	503.531	443.892	369.785	659.467	157.131	333.341
M254T174			0.586678	1.47816	0.0189759	254.22	173.897	3260.34	2010.31	3692.49	3882.43	4029.93	2434.43	3719.74	4410.46	3707.42	5989.92	6118.85	4596.82
M596T357			0.328973	2.62753	0.0190453	596.285	356.657	313.147	287.348	386.977	142.537	125.595	488.036	529.457	660.056	1087.56	1367.94	306.054	630.405
M253T76			3.56863	6.26627	0.0191107	253.144	75.664	18187.7	14846	13184.2	6344.28	7225.05	8953.68	10579.8	7181.91	91977.7	84884.1	94245.9	141881
M337T544_1			0.740494	1.27355	0.0192122	336.969	544.417	9787.41	7122.12	9001.15	7796.41	9235.58	11596.9	13469.4	9018.53	10898.8	12101	12395.9	11575.5
M382T38_1			0.368498	0.702021	0.0193403	382.079	38.123	2431.66	1947.61	2657.7	2826.01	2161.61	1518.3	1776.98	1221.11	2180.9	1450.29	1412.94	1465.17
M638T299			0.189592	1.58858	0.0194387	638.257	299.251	281.236	305.821	335.112	281.164	311.759	197.557	325.972	700.867	388.653	531.277	358.333	415.577
M174T250			0.959307	4.87403	0.0194983	174.121	250.103	1478.83	1344.36	952.325	712.634	984.691	1015.42	1479.46	1148.14	10135.4	3949.86	6596.48	8314.64
M684T77			0.407533	1.45338	0.0195974	684.492	76.5705	1473.39	2060.8	876.691	1787.72	2302.71	1388.05	2720.58	2913.29	2447.2	2479.83	1917.5	1894.61
M95T82			1.37995	0.806307	0.0196914	94.98	81.6265	43711.3	44131.6	41956.7	47826.6	41984.5	34934.2	28959.5	36462.4	25351.8	41331.1	36209.3	36927.3
M189T698			0.218894	1.2851	0.01971	189.076	697.598	727.363	617.469	522.053	511.913	625.423	631.684	694.39	871.291	639.169	687.801	980.916	798.931
M204T927			0.116265	0.628316	0.0197354	204.143	926.601	125.851	164.294	151.832	192.615	227.096	160.715	159.378	83.6077	106.184	159.082	79.4308	54.7101
M789T544_2			0.20372	1.41127	0.0197371	788.887	544.417	621.261	347.432	414.032	261.438	379.833	542.29	662.489	476.688	616.188	688.588	532.747	645.013
M541T611			0.346253	1.34391	0.0198025	540.909	611.232	1552.76	2100.95	837.075	1783.1	1775.75	1598.94	2035.88	2571.38	2277.73	2160.8	2057.79	1863.26
M254T270_1			0.84533	2.42739	0.0199085	254.015	269.719	1013.58	3057.64	1202.76	1219.04	2900.94	2591.73	3973.09	4312.96	9519.17	3202.02	4541.15	3545.54
M1093T381			0.257767	1.77378	0.0201186	1093.29	381.276	531.977	316.889	445.738	164.546	282.634	480.814	817.331	718.534	460.419	461.983	972.205	511.927
M116T366			0.269312	3.40908	0.0201242	116.043	365.663	250.175	154.182	60.6565	112.03	116.51	95.6536	111.904	124.474	797.972	555.133	575.948	525.039
M276T52			0.538602	0.580907	0.0201506	275.975	51.562	1932.1	4220.33	2911.11	2696.94	4270.1	3476.79	3022.82	594.761	1796.34	1827.22	2271.07	1819.75
M565T65_2			0.51845	0.608995	0.0201612	565.34	65.282	3977.07	2896.63	3982.56	3612.38	3812.5	2726.6	1591.38	3234.79	2711.7	967.368	3295.69	992.688
M486T753			0.133945	2.20894	0.0201671	486.042	752.887	87.3014	45.8172	44.4519	10.0058	68.7252	94.8909	59.4475	162.297	115.792	128.112	215.422	94.6915
M211T75			0.982738	2.00911	0.0201921	211.133	74.5095	3629.64	8696.75	4019.9	2871.03	4107.31	5027.04	5418	7935.31	11804.8	8350.09	7688.27	15765.1
M370T281			0.235677	2.11974	0.0202194	370.294	281.15	252.564	331.428	452.045	143.648	101.431	82.2654	278.136	587.463	751.676	342.524	419.63	510.577
M221T51_1			0.453259	0.690655	0.0202389	221.153	51.242	2739.42	2839.39	2771.99	2675.87	2620.66	1960.36	1096.68	1951.9	1198.66	1500.95	2372	2659.33
M281T595			0.123394	1.49851	0.0202512	281.125	594.887	112.671	167.309	121.34	120.846	103.824	153.03	211.374	228.622	252.688	185.423	102.306	186.953
M323T719			0.23273	0.809204	0.0202602	322.965	718.671	1611.57	1351.96	1460.4	1256.28	1222.59	1489.17	1328.84	1243.21	1274.1	1046.95	1060.22	837.482
M201T173			1.10362	1.48288	0.0203246	201.149	173.306	12541.9	8185.22	11728.1	8330.88	11856.3	7627.54	11642	11487.6	20416.7	12799.5	18264.8	14762.2
M240T59			1.68973	4.4096	0.0203478	240.131	59.0825	3809.88	1330.81	3713.37	2146.97	6399.88	5510	2533.32	4798.45	16114.7	20035.8	26917.2	30628.4
M255T61			2.03183	8.03317	0.0204542	255.123	60.534	5189.1	1401.05	1920.17	3224.33	2527.21	2616.87	3510.6	1281.63	29202.1	23360.6	30911.4	47323.5
M251T61			1.95685	7.83993	0.020563	251.164	60.738	3006.75	3457.32	3442.17	2199.38	1515.01	2713.68	2603.08	2247.89	24929.9	28088.8	24544.9	45645.2
M328T1205			0.307092	0.516339	0.0206269	328.292	1204.89	1016.3	679.286	334.18	1242.63	1126.48	976.546	450.129	517.379	405.638	815.846	322.939	263.604
M284T34			0.631669	5.62753	0.0206706	284.113	33.8985	657.565	535.418	495.967	211.955	288.056	279.28	311.345	259.126	2937.43	2927.09	2926.55	4528.56
M349T752			0.102732	1.5185	0.020699	349.083	752.488	129.013	57.8161	82.9118	61.676	100.491	75.6613	160.195	133.847	145.843	81.2699	108.607	140.982
M251T88			0.396137	0.740717	0.0207028	250.765	88.0245	3946.65	2648.49	2950.85	2397.48	3263.7	2407.61	2605.63	1687.17	2020.49	2253.94	2058.09	2422.25
M704T543			0.295833	1.86768	0.0207198	703.931	542.727	579.824	162.852	438.46	214.64	475.028	749.116	1115.17	374.199	886.687	961.755	862.955	692.399
M249T97			6.6643	0.684742	0.0207272	248.973	96.635	591578	658755	976335	711462	621380	749410	655375	219739	493860	571145	491795	518581
M77T1197			5.39957	1.3918	0.0207394	76.9695	1196.72	297922	284417	242441	289069	332243	370550	351664	418057	470257	505396	514737	268283
M269T70_1			3.02986	4.66576	0.0207532	269.139	69.5475	19365.2	20522.5	14102.4	4525.61	4970.56	8439.32	14551	4402.2	64268.8	81803.5	67599.5	102963
M214T539			1.03573	1.5078	0.0207555	214.048	539.447	11839.1	5502.74	7488.52	6001.83	9986.56	9836.25	13416.9	7174.53	14210.2	13340.7	15567.4	12667.9
M315T1371			1.5485	1.58136	0.020794	314.992	1370.68	17384.4	24757.6	29157.8	15328.6	15414.2	15627.3	22886.9	27857.5	28463	45515.5	35756.2	25599.3
M198T1193			0.301587	0.718407	0.0208559	197.993	1193.43	1636.83	1217.54	1221.66	2076.03	1615.91	1452.16	904.802	1313.56	984.572	877.116	1154.73	1389.02
M448T504			0.139221	1.80044	0.0208768	448.042	503.703	154.488	92.6817	90.6615	65.627	131.467	99.9916	158.219	68.5693	230.161	197.542	232.25	256.392
M331T652			0.075192	1.15914	0.0209093	331.081	651.536	159.432	124.716	138.351	125.084	159.439	158.774	177.721	146.531	174.06	163.094	167.726	174.444
M136T573			0.66971	0.908083	0.0209187	136.032	572.798	22385.2	24322	22562	23514.4	24420.1	23398.4	22026	23051.6	21605.3	22652.1	19602.1	18741.6
M238T61			0.496752	2.99055	0.0209636	238.084	60.9875	1389.87	157.397	377.99	969.687	85.9194	232.826	201.861	1715.75	2483.74	2084.04	1869.37	1255.94
M492T329			0.221358	1.44303	0.0210199	492.306	329.325	568.603	458.28	521.44	418.632	440.35	364.705	449.469	523.774	605.238	860.234	837.623	723.761
M273T61			1.64491	7.91136	0.0210428	273.134	60.9875	1989.15	2112.8	2661.27	1988.04	864.904	1895.91	2246.84	1240.51	19739.6	18146	16923	32780.2
M782T77			0.651871	1.3434	0.0210492	781.553	76.627	4387.32	5802.82	7221.29	5607.35	6845.01	7237.09	8543.17	9579.65	7530	10541.1	7046.34	6601.21
M282T69_10			0.723741	0.591835	0.0210531	281.843	68.951	7958.13	3510.25	6924.98	6441.82	6987.23	6826.16	6986.18	3152.46	4688.2	2177.13	2349.92	3519.67
M557T611			0.386758	0.834558	0.021129	556.941	610.511	4983.89	3913.73	3561.69	4567.73	4490.76	4729.61	3756.17	4056.35	3094.2	3942.36	3323.2	3732.72
M392T68			1.41103	1.84085	0.0211666	392.244	68.411	19005	4316.35	8451.56	14466.5	13035.4	1780.99	15358	20924.7	16985.1	17177.3	25999.9	15949.7
M331T280			0.232341	1.6724	0.0211672	331.077	279.938	428.522	435.428	536.441	182.919	399.599	483.522	948.081	559.084	471.633	941.505	494.382	710.175
M404T753			0.523352	3.06497	0.0211989	404.043	753.378	1261.71	66.8411	138.969	90.3358	151.22	1961.11	2993.39	877.754	1629.23	2297.71	2293.97	1156.97
M195T876			1.30296	0.673224	0.0212062	194.905	875.716	25832.2	26604.5	19438	29979.7	24596.2	21384.7	17188.6	27107.4	15837.7	18428.8	10373.7	10590.2
M591T61			0.352656	5.44223	0.021218	591.315	61.311	176.395	113.524	106.163	132.882	148.504	116.695	119.546	115.647	1285.46	914.006	623.082	1264.28
M242T560			0.74562	6.98651	0.0214379	242.045	559.583	295.471	242.513	1370.59	159.2	225.891	214.662	2953.79	202.535	4328.34	261.179	5035.42	4743.17
M500T337			3.21584	2.07727	0.021506	500.276	336.653	69298.3	39318.6	44407.8	27857.5	51720.6	16035.3	72486	132830	79925	37848.3	70363.2	123036
M393T54			0.310877	0.713969	0.021558	392.862	54.333	1348.9	1890.4	1475.33	1500.72	1556.01	1598.23	647.018	754.393	1051.01	1443.99	1289.05	1504.14
M199T357			0.140028	0.832111	0.0215784	199.037	357.12	638.313	551.982	653.778	674.73	528.948	551.008	466.872	454.852	444.099	591.531	463.342	573.87
M588T75			0.63403	0.533576	0.0216479	588.36	74.53	2464.74	2860.2	4703.9	4908.64	5810.78	3653.28	2278.09	4250.02	890.932	1973.4	1815.72	1811.91
M174T736			0.455408	1.4568	0.0216761	174.088	736.226	2660.56	2244.62	1383.74	1549.96	1823.6	2063.57	2962.88	3442.84	3423.83	2919.47	1663.71	2669.77
M255T1205			2.91113	0.668995	0.0217226	255.232	1205.02	121276	92238	179088	147363	167285	106640	130668	89155.2	81486.4	94692.1	73472.5	75013.5
M573T1204			0.822366	1.49819	0.0217741	573.206	1203.65	3152.56	5235.66	5285.62	5026.6	6061.01	6782.61	10640.7	7111.28	9902.47	5994.39	7879.27	5730.78
M547T61			0.514958	6.14671	0.0218057	547.127	60.927	92.7433	282.906	535.581	127.253	156.525	266.948	141.076	152.252	2693.52	2106.36	1486.76	2406.25
M183T52			1.24824	0.434384	0.0218447	182.988	51.853	21888.4	12933.4	15454.9	6909.53	13420.5	5740.28	4433.46	2113	6241.05	4336.97	10195.6	5843.9
M386T62_2			0.522187	0.525884	0.0218711	386.303	61.634	3223.76	2708.96	1678.3	3569.43	3858.76	1425.88	2594.1	832.898	1516.73	1341.41	1316.02	1057.56
M173T152			1.53711	0.71391	0.0220191	172.957	152.364	22785.3	47142.4	30309.6	42359.7	42607.3	36616.3	24378.9	28227.2	25300.6	31548.7	22869.5	26035.1
M545T71			0.863062	0.645381	0.0220433	545.454	70.807	10686.8	7104.7	10191.5	7299.62	11447	7592.4	1515.05	6340.49	6400.6	7448.81	6331.12	7022.35
M306T65_2			0.759954	1.80856	0.0220506	306.084	65.303	3438.76	2314.6	4619.24	1498.33	2783.67	2304.06	4990.86	4960.62	7234.62	5064.66	6368.77	2051.13
M366T753			0.284348	2.16619	0.022124	366.004	752.867	397.357	165.572	136.507	202.329	331.61	665.523	863.098	568.629	651.796	1129.93	508.711	391.204
M373T738			0.135024	1.34314	0.0222138	373.134	737.86	298.643	194.722	213.913	251.405	205.838	190.731	292.238	253.107	341.46	394.798	293.848	244.841
M129T97			0.914288	1.69444	0.0223043	129.019	96.76	7113.31	4684.76	5608.28	4755.19	5453.93	4135.58	3969.05	6228.53	12076.6	9929.76	10382.3	11214.1
M661T75			0.435411	1.48513	0.022345	661.465	74.994	2381.68	1838.89	1626.57	1202.41	919.389	2003.47	2184.18	2126.01	1946.98	2794.12	3287.81	2471.26
M303T67_6			0.867654	2.29251	0.0223852	303.053	67.055	3297.5	3962.3	3743.44	1978.2	2463.25	2616.2	9743.92	2292.72	3368.91	10998.8	7621.73	7378.82
M423T636			0.118148	1.82817	0.0224541	423.233	635.537	118.09	67.7084	74.9228	64.5389	58.733	40.8439	94.4109	74.8177	124.933	165.763	200.914	115.835
M443T54			0.331873	0.737559	0.0224597	443.338	53.682	2187.94	1566.72	2413.73	1618.21	2504.8	2149.5	1733.01	1634.49	1096.75	1341.74	1923.65	1446.25
M284T398			0.409006	1.98973	0.0224762	284.081	397.724	882.213	665.877	837.453	658.091	1300.58	688.85	2918.74	1667.64	935.273	1982.67	1210.2	1299.91
M535T51			0.400588	1.48264	0.0225687	535.344	50.538	1451.49	1547.16	1446.97	922.661	1666.34	1574.68	1550.38	2525.64	3021.04	1897.53	1589.7	2180.22
M74T512			0.299736	2.07506	0.0225874	74.0241	512.375	533.512	208.582	85.3659	266.458	629.325	499.975	1267.94	376.046	832.935	747.072	761.077	628.245
M435T544_1			0.645854	1.3247	0.0226203	434.946	544.352	6766.11	4015.99	5153.63	4553.1	5196.89	6759.34	8181.5	5033.76	7479.4	7769.26	7616.67	6899.52
M380T636_1			0.0956805	1.51016	0.0226298	380.004	635.685	98.5561	70.5273	104.776	127.03	65.8887	108.794	118.874	115.533	105.707	196.301	150.449	182.342
M289T811			0.124249	1.57755	0.0227115	289.115	811.183	152.357	133.43	53.2401	144.009	122.456	106.767	181.626	223.604	235.792	212.431	94.6229	175.546
M282T51			1.08843	5.67152	0.0227331	282.134	50.777	1083.74	896.854	2227.63	845.166	815.312	1141.07	1078.85	648.659	13099.3	7010.36	7798.24	10120.6
M372T72			0.736831	1.26422	0.0227801	372.165	72.087	8968.97	7267.49	10306.1	9858.13	7018.4	11031.2	10405.7	9796.15	13733.7	12204	10723.4	11973.9
M264T696			0.104025	1.47927	0.0228218	264.073	696.126	120.555	76.5692	77.3407	98.2893	120.852	60.7443	118.667	137.371	195.672	132.44	102.029	133.856
M272T341			0.133918	1.94519	0.0229711	272.23	340.777	103.352	69.3058	105.715	15.4241	127.276	44.2277	137.175	173.237	170.056	86.0853	230.468	108.075
M757T448			0.305241	1.4178	0.0229925	757.307	448.246	871.944	1429.57	796.301	1358.47	1165.24	1374.44	1320.69	1424.65	1286.39	1950.52	1841.99	2094.65
M816T316			0.218685	1.85817	0.0230923	816.457	315.765	223.988	452.143	113.828	244.897	323.402	93.3509	433.454	535.642	366.243	289.38	403.857	668.753
M437T544_1			0.33551	1.3075	0.0232831	436.905	544.445	1837.47	1002.7	1128.41	1403.57	1316.43	1786.96	1997.82	1533.93	2104.58	1822.45	1916.13	1706.86
M190T178			0.382319	0.642976	0.0233348	190.076	177.689	2120.4	1239.52	1455.8	1433.81	2297	2328.75	828.028	1405.62	1086.76	1075.06	1711.32	885.758
M398T339			0.406975	1.48811	0.0234405	398.123	339.171	1784.36	1104.61	1493.32	1074.83	1943.04	706.84	1535.53	1742.11	1835.21	2051.25	2420.09	2479.96
M495T544			0.540634	1.28543	0.0235038	494.955	544.285	5477.81	3668.46	4395.63	3528.26	4105.99	4489.31	6060.13	4178.28	5008.6	5696.02	6703.58	5344.55
M691T545			0.333175	1.45521	0.0235053	690.909	544.964	1365.47	805.023	1182.33	539.011	767.442	1305.3	1288.61	1107.48	1355.87	1711.99	1723.81	1491.98
M117T38			1.18589	0.83897	0.0235174	116.933	38.228	46071.7	44242.9	48489.7	44654.7	61770	45656.2	39950.9	43125.7	43083.4	40873.4	36073.2	40937.4
M437T300			0.422532	0.49618	0.0235391	436.889	300.092	1444.02	2373.09	953.275	1897.96	2124.39	769.555	523.683	831.887	424.609	1411.43	655.4	897.609
M383T76_2			0.616413	0.698468	0.0235621	383.251	75.832	7354.18	5382.77	5613.13	5340.65	6601.23	4427.47	3405.99	3195.84	5780	4928.78	4440.97	2498.83
M337T748			0.2275	0.740068	0.0235885	336.897	748.003	1131.8	1220.74	1133.17	1123.59	1108.51	691.037	505.816	811.54	956.297	828.583	689.447	951.303
M335T271			0.362273	2.15984	0.0236391	335.22	270.726	705.758	793.772	477.366	439.044	475.614	253.179	222.418	1464.59	1244.71	1709.03	1273.78	877.597
M771T544			0.225439	1.24158	0.0236495	770.805	544.457	1138.4	811.137	932.899	865.847	903.7	753.556	1346.7	889.327	1171.13	1142.22	1100.23	1061.78
M277T497			0.0959973	0.807875	0.0236603	277.148	497.381	240.904	254.901	275.374	249.615	233.943	214.659	211.153	233.903	225.476	184.996	203.075	128.487
M251T425			0.114477	1.22446	0.0236826	251.102	424.601	274.091	270.317	234.027	227.671	287.739	214.475	346.999	254.833	278.795	305.027	367.975	293.244
M139T235			0.300073	1.88107	0.0236936	139.112	235.449	639.736	310.985	574.76	276.329	416.058	307.755	341.62	511.849	917.685	1147.98	983.309	848.443
M193T61			1.61774	5.13427	0.0237009	193.087	60.708	4472.02	2560.01	3472.05	3734.6	3216.24	542.704	946.478	3103.2	28732	17899.2	16578	25145.8
M115T365			0.939825	2.87588	0.0237494	115.04	365.293	3584.97	1532.68	1908.31	1369.84	2246.3	1853.85	1259.2	2319.5	10301.2	7174.66	6633.28	8249.05
M272T482			0.917065	1.90035	0.0238661	272.062	481.778	5295.31	2204.39	3271.52	3449.59	3871.83	7644.64	11527.6	4950.05	7007.97	6115.08	12209.1	7100.16
M85T227			0.2645	2.25516	0.0238869	85.0652	226.535	215.492	389.311	280.659	178.143	317.462	136.864	396.245	1102.78	527.893	313.312	534.498	548.457
M332T68			0.64086	1.89656	0.0240597	332.134	68.3225	3115.37	2621.68	1578.43	1706.15	714.415	2600.36	2049.81	2206.33	5301.11	4231.49	5334.01	4273.95
M338T623			0.0926274	1.61926	0.024092	338.145	623.056	96.554	52.5316	22.0081	66.9312	84.8472	39.051	86.9893	118.493	85.3171	99.766	123.172	72.3124
M325T64_2			0.735748	0.631863	0.0240936	325.309	64.084	4222.31	6714.44	7533.45	7596.84	7318.76	3873.97	3544.68	3994.59	2910.21	2961.9	3848.99	6282.72
M355T1210			0.408153	0.700091	0.0240988	355.32	1209.69	2680.7	2280.82	2453.18	3279.56	2507.33	2230.12	2685.33	2019.79	1782.85	2057.69	1122.62	1135.32
M301T69_1			0.29732	1.30941	0.0241895	301.146	68.956	1522.45	974.587	1627.75	1590.99	1249.39	1819.53	1969.35	1816.74	1532.09	2375.2	2055.06	1754.35
M412T70			0.474058	1.6715	0.0242646	412.202	69.579	1647.2	1819.09	1807.39	1172	1136.28	1023.66	2961.18	1689.13	3546.1	2356.1	1326.01	2505.79
M915T78_1			0.422004	1.8386	0.024272	914.58	78.19	950.051	1319.87	809.812	810.099	1330.01	782.245	2672.11	936.831	1513.68	1861.08	2728.24	1323.5
M138T51			1.75861	0.783239	0.0242748	137.94	51.213	55572.5	71611.4	89139	76270.5	90566.8	62142.4	53055.1	63674.7	54797.4	63805.8	58548	54897.3
M384T74_1			0.803548	0.527544	0.0242813	384.202	74.103	7937.04	7031.74	6366.03	5960.25	6266.41	7736.97	319.961	6005.18	8142.97	2242.22	2030.74	3045.66
M335T886_1			0.156586	0.849976	0.0243632	334.922	885.732	755.903	818.183	840.838	963.569	816.779	717.149	565.291	738.971	677.72	723.207	788.543	681.707
M209T50			0.957555	5.40108	0.0244509	209.154	50.173	864.949	831.172	1002.02	590.464	1147.78	1176.18	1539.3	485.056	8963.26	3768.14	9693.07	5865.08
M167T1113			0.58529	1.65552	0.0245016	166.983	1112.82	1910.62	2047.54	2101.95	1981.14	2130.58	2122.47	3458.04	2097.08	5158.39	2884.17	4525.84	2229.98
M129T335			0.213997	1.1346	0.0245504	129.055	335.152	1648.59	1591.14	1537.98	1689.29	1821.43	1685.98	1858.58	1614.35	1815.52	1962.64	1893.44	2172.42
M619T39			0.452012	0.670148	0.0245915	619.353	38.7355	3141.44	2373.38	3318.85	2215.84	3322.67	3651.02	1095	1887.73	3175.8	1621.9	2429.6	1868.18
M73T732			0.566306	1.83298	0.0246627	73.029	732.303	1290.01	3352.61	1422.17	1482.28	970.463	3171.39	4048.51	2771.36	3877.59	5346.99	2301.21	3079.86
M265T333			0.204639	1.16728	0.0247102	265.146	332.58	1145.93	1189.59	1035.83	1168.16	1028.29	1170.38	1270.02	1130.92	1377.05	1162.56	1363.22	1561.59
M448T651			0.0868733	2.00644	0.0247278	448.076	651.109	23.1243	9.29657	24.6892	54.3501	60.526	37.6318	95.7858	100.243	35.051	46.4661	68.3021	74.7372
M731T73			0.737298	1.68659	0.024737	731.483	73.2555	4018.98	6288.69	3134.39	2475.41	2249.12	5938.92	8340.98	4187.52	5606.56	6703.67	6403.65	9413.77
M156T84			1.13218	0.474073	0.0248443	155.947	83.759	8126.46	15321.7	10328.4	16905.1	11950.2	7551.5	2056.39	1621.22	9447.05	8984.29	1311.53	9851.55
M690T35			0.431837	0.416138	0.024887	690.127	35.132	679.17	2149.19	2148.42	1754.84	1775.75	423.336	355.217	1040.71	467.962	871.147	688.156	293.216
M505T60_1			0.381756	0.670809	0.0249242	505.112	59.7715	1993.03	1898.64	2004.72	3076.98	2404.07	1321.5	1438.9	1485.09	1116.79	1585.14	1806.15	1086.49
M261T580			0.174547	1.50863	0.025058	261.028	579.545	292.257	270.6	362.697	240.925	273.411	271.154	392.661	245.716	326.751	563.786	519.455	532.961
M745T544			0.738805	1.72246	0.0251069	744.851	543.996	5101.35	2040.69	2871.74	1978.27	2786.31	5620.19	6506.69	3123.86	5009.16	6364.53	8065.95	6065.43
M883T78_1			0.362547	1.36259	0.0251162	882.571	78.0285	1699.63	1622.71	1601.51	1618.06	1837.26	1278.2	3074.41	2063.78	1838.7	1972.7	2506.42	1703
M381T630			0.260854	1.62033	0.0251471	381.079	630.251	614.86	396.666	311.79	465.246	464.495	467.771	895.839	514.189	829.371	540.397	1096.62	532.207
M412T541			0.279804	1.57691	0.0252297	411.999	540.65	642.008	455.243	694.133	498.745	677.539	675.465	983.992	409.838	1111.98	820.088	1277.38	1141.62
M241T222			0.456929	1.65584	0.0252304	241.069	222.425	2330.4	506.391	2284.88	2106.89	963.498	871.149	1830.18	2405.71	2570.97	2459.95	2570.48	3169.96
M350T73			0.869002	0.283098	0.0252541	350.273	73.19	8714.36	4944.81	4283.5	1836.68	9222.4	1215.02	1085.6	1486.32	1481.55	1382.19	1579.3	1539.36
M459T291			0.177182	1.43149	0.0253079	459.35	290.901	304.854	360.293	201.185	316.212	397.642	440.271	676.161	423.513	395.775	395.186	511.026	490.599
M199T58_2			0.730821	1.98641	0.0253153	199.133	57.937	3755.4	526.85	3920.46	2233.4	2340.62	2191.37	2375.11	5252.71	4899.3	5817.8	3449.83	7937.98
M173T717			0.216715	0.674881	0.0253916	173.092	716.88	656.917	580.156	390.7	851.074	626.606	835.275	349.41	385.695	542.457	598.096	382.848	401.017
M256T139			0.176989	1.18739	0.025418	256.118	139.131	895.683	808.728	641.289	794.982	709.74	904.405	812.84	987.063	996.942	1019.52	831.961	997.514
M195T913			1.20806	0.663521	0.0254328	194.905	913.091	19789.9	22705.4	16872.3	22733.1	22320.6	19886.3	15388.5	22048.6	16988.7	14807.3	6366.8	6880.78
M762T72			1.23464	1.60945	0.0255322	761.532	72.046	10390.5	9247.88	14890.4	7569.63	8275.12	14021.1	26431.6	15941.6	19810.3	16324.6	13791.3	11340.9
M279T784			0.137924	0.776153	0.0255854	279.034	783.716	470.256	445.11	468.65	506.453	536.481	338.386	291.203	383.954	459.669	273.902	385.171	352.423
M319T229			0.287908	1.6019	0.0256173	319.129	229.325	730.11	542.968	421.092	602.997	799.003	635.41	403.85	987.837	958.426	1355.79	1106.1	1165.61
M183T171			0.583288	1.38752	0.0256264	183.102	170.685	4692.82	4044.66	4053.87	4046.08	3472.17	4218.79	4913.44	8484.74	4478.75	5504.93	5446.13	5205.73
M287T787			0.115542	1.264	0.0256464	287.147	786.773	208.055	200.725	193.078	145.567	241.512	244.785	215.701	249.971	299.622	304.868	253.443	235.82
M320T210			0.22123	1.61087	0.0256552	320.041	209.711	314.562	476.581	366.088	320.02	278.204	365.341	751.143	503.278	260.586	505.921	770.105	625.29
M429T536			0.0926724	1.66734	0.0257222	429.092	536.314	57.1252	37.492	105.814	79.5181	45.0045	71.7907	71.2225	75.6135	119.81	144.982	103.23	146.651
M189T679_2			0.15545	1.35678	0.0257229	189.087	679.377	394.991	237.795	229.445	288.524	289.117	392.202	443.247	442.244	429.215	469.484	271.486	430.044
M484T284			0.404497	1.86779	0.0259544	484.362	284.149	1443.81	660.165	617.704	642.101	1024.3	1147.87	2557.78	667.5	1355.76	1586.3	1993.28	2179.4
M432T581			0.15789	1.58683	0.0260138	432.155	580.725	225.77	166.43	212.025	165.971	185.635	184.034	347.502	471.408	215.88	211.371	328.747	233.857
M289T753			0.135689	1.58666	0.0261541	289.066	753.423	144.146	106.724	76.1316	155.434	227.536	108.417	161.241	203.097	249.49	269.333	266.666	148.677
M289T71_1			0.780233	1.94129	0.0262607	289.128	71.441	3842.26	3319.27	3757.54	1123.47	3557.38	2720.66	3583.23	3112.54	7747.67	6445.08	5073.96	9603.06
M79T905			1.11106	1.69112	0.0262745	78.9586	904.786	14445	3328.92	7627.67	13191.3	3198.78	9648.14	12857.1	12556.5	14494.9	11595.6	16156.2	19330.8
M272T738			0.14922	1.46516	0.0262988	272.107	737.597	233.389	343.308	114.35	201.562	167.381	298.781	318.741	304.84	393.315	255.245	332.735	385.95
M239T54			4.13926	4.02669	0.0263023	239.128	53.625	21469.4	18071.8	31776.3	25431.7	44243.3	25468.1	13463.1	31014.5	160160	99906.5	151398	214342
M605T65_2			0.360904	1.62685	0.0263565	605.365	65.257	603.437	706.678	1648.09	861.205	1075.62	1009.82	1668.46	1381.83	1832.97	1246.74	1134.55	2341.75
M736T546_2			0.109479	0.511118	0.0263705	736.122	546.107	79.5552	152.274	72.3833	126.945	196.238	95.6763	39.9559	92.9047	71.0544	94.3867	32.7661	38.5081
M267T142			0.447335	0.608268	0.0264431	267.01	142.254	3565.53	3092.94	1245.96	2115.07	1988.67	2876.45	1951.06	1428.88	1651.07	1001.45	1733.55	1287.82
M827T78_3			0.538492	1.32036	0.0264517	826.592	78.1305	5198.36	4729.11	3445.21	4078.1	4294.08	2361.66	5017.49	6594.84	5436.2	4904.34	5165.97	4710.43
M591T261			0.174459	1.66551	0.0265149	591.29	261.029	266.69	210.012	247.854	282.15	147.839	191.504	282.288	629.385	291.103	391.306	336.43	311.35
M563T51			0.52879	1.56027	0.0265229	563.233	51.228	2336.71	2788.34	2672.82	782.571	2556.16	2486	3100.88	5131.65	3730.79	3825.33	3095.22	2371
M824T88			0.284814	1.84206	0.026528	824.499	87.881	513.211	327.769	470.101	487.924	632.339	103.975	1099.55	370.78	1028.26	559.849	728.528	883.252
M222T1187			0.411297	1.47084	0.0265476	221.874	1187.47	2008.36	2330.41	1414.25	2373.4	1958.31	1396.84	2266.54	3633.78	2180.3	3819.73	2266.21	2720.98
M549T544			1.22973	1.63021	0.0265685	548.897	543.996	15830.2	5925.3	9447.56	6600.97	10045.5	16538.1	20283.6	8959.04	16531.1	19810.2	21220.2	18161.3
M391T292			0.382221	0.537894	0.0265785	391.314	292.105	1463.74	1073.26	1810.69	2573.76	2144.41	781.459	515.337	1073.97	927.173	1212.77	852.853	714.706
M186T57			0.251644	1.4957	0.0266213	185.889	56.8875	698.64	815.446	538.842	499.763	373.298	845.91	701.574	695.076	842.237	1172.41	1196.57	1033.77
M392T1140			0.8528	1.7007	0.026628	391.907	1140.08	6566.68	3093.22	5036.19	4193.43	4465.51	4687.07	6336.34	13698.1	7654.09	6207.34	7238.47	6556.7
M155T58			0.95312	2.70779	0.0266712	155.07	58.306	3487.26	2243	2068.03	1330.7	2502.57	3964.36	2581.5	3659.25	6918.97	8421.32	6567.93	14081.6
M283T458			0.227615	1.19924	0.0267133	283.029	458.332	1309.64	1020.31	1258.36	915.358	1275.83	1199.72	1316.92	1439.33	1371.71	1384.97	1202.64	1654.22
M429T71_2			0.795686	1.56322	0.0267485	429.247	70.812	7205.81	2033.79	6289.71	7117.08	2035.84	6733.93	6069.52	9401.1	9317.83	8282.6	7708.88	8330.38
M229T306			0.27181	1.664	0.026794	229.028	306.109	272.222	486.197	423.612	338.888	701.908	725.164	690.614	1170.14	1054.42	547.183	798.42	644.689
M83T48			0.697685	0.63261	0.0267944	82.9534	48.226	7052.42	4457.3	10203.2	6480.49	7775.71	6881.88	2888.55	6910.67	5479.02	3945.05	5150.84	2733.87
M1076T554			0.0968782	1.8309	0.0268086	1075.75	553.645	62.9429	32.3747	52.4386	58.2682	44.8671	29.1127	93.0663	85.3593	117.462	121.076	64.8807	30.8161
M179T88_2			0.480399	0.625625	0.0269028	178.844	88.137	3611.75	1955.71	2932.24	1889.46	3703.42	1908.68	1399.81	1682.44	1120.29	2067.91	1627.21	2113.15
M318T57			0.532493	3.05077	0.0269158	318.119	57.413	776.805	726.922	757.987	1119.08	600.549	238.47	1128.53	627.795	2325.86	2131.21	2165.58	4494.72
M647T544			1.2211	1.71231	0.0270499	646.874	543.996	14383.3	5506.73	7907.2	5087.2	8588.26	14755.2	18103.3	7711.38	14382	18262.8	21325.9	16494.3
M331T163			0.173635	1.15465	0.0270901	331.114	162.569	897.907	803.928	972.477	834.235	892.783	817.166	915.213	840.762	1019.93	1014.19	1125.29	1110.13
M172T498			0.133494	1.29509	0.0271152	172.134	498.009	256.143	288.738	237.004	243.363	256.712	293.524	355.771	459.633	339.952	263.22	342.819	279.004
M363T56			0.424548	0.532029	0.027182	363.267	56.104	1225.47	1626.73	1118.84	2700.99	1573.64	1609.69	1255.48	1624.26	400.983	658.008	673.87	630.734
M396T271			0.156638	1.9329	0.0272016	396.31	270.757	202.415	137.187	86.9956	143.862	137.053	19.7581	97.4063	326.089	280.375	164.476	298.853	238.546
M117T729			0.932928	0.601505	0.0272471	116.928	729.095	9604.73	11286.6	7029.34	12248.6	10024.3	7761.09	6572.52	10438.7	1372.47	7234.93	4722.03	4519.33
M460T36			0.788515	3.39941	0.0272996	460.295	35.8985	681.348	937.279	602.661	1386.76	2554.82	722.929	8349.47	4788.9	2184	1200.78	3225.04	3659.44
M484T75_2			2.38522	0.370872	0.0273585	484.366	74.546	39279.2	38159	40630.5	46540.4	59128.7	35447.5	30617	1987.43	1412.19	772.491	59548.6	1786.88
M479T609			0.317614	1.35357	0.0273659	478.974	608.917	1158.37	1427.36	1535.71	1066.79	769.65	1694.97	1697.22	1503.7	2169.96	1885.24	1584.26	1518.28
M137T176			0.757053	0.671212	0.0274564	136.937	176.491	6987.27	7954.5	5906.91	11253.4	9809.66	6627.95	3604.37	6968.03	4170.67	4939.85	7224.99	5672.5
M410T542			0.543686	1.64448	0.0275454	410.001	541.968	2893.8	1175.55	1577.22	1339.91	2212.8	2581.15	3300.61	1455.74	3235.8	4112.47	4136.81	3131.3
M438T281			0.185016	2.81359	0.0275707	438.116	281.122	116.325	152.669	85.1365	53.9127	66.8892	46.8073	150.253	298.906	211.657	118.031	178.506	510.607
M112T1256			0.893276	0.665208	0.0275826	111.937	1255.59	11019.2	14768	9668.57	15399.1	9003.66	8387.74	6083.5	9607.54	9911.08	7194.97	7887.52	4713.33
M706T251			0.462909	0.462106	0.0276111	706.481	251.274	2192.79	2107.49	1694.96	1581.57	3665.98	676.836	532.221	1088.6	952.98	1258.39	757.389	918.554
M542T76			0.466656	1.65279	0.0276262	542.287	76.09	643.079	2657.97	1862.19	1310.49	1269.52	933.98	1893.47	2551.69	1754.78	2232.94	3171.66	2737.08
M261T223			0.222501	1.29272	0.0276519	261.024	222.535	783.667	1012.71	773.256	961.441	798.789	891.443	778.498	1185.4	1020.1	1339.7	1364.99	1060.99
M526T54			0.607006	2.78353	0.0276749	526.294	53.664	1163.28	638.05	609.79	616.656	724.934	2219.99	5022.09	2948.86	1067.51	1185.21	4025.67	2375.83
M422T265			0.187189	0.451097	0.0277187	422.325	265.42	400.056	192.173	307.745	497.712	406.083	99.1636	69.6519	165.674	78.3444	156.363	268.903	119.472
M127T212			0.522743	1.8411	0.0277537	127.112	212.227	1535.13	1254.45	1358.16	1383.69	1567.45	1446.88	2827.43	3950.83	1789.38	1068.26	2288.58	3809.16
M172T1056			0.431665	0.643561	0.0277822	172.41	1055.92	2468.2	2228.54	3925.35	2252.31	2203.23	2150.86	1933.33	1406.87	712.286	2184.99	1826.32	1736.66
M846T554			0.290003	4.06629	0.0277889	845.829	553.611	97.9681	82.8004	131.847	281.58	69.4773	151.789	237.278	102.753	283.347	785.718	1014.43	892.383
M501T752			0.145149	0.323208	0.0278302	501.091	751.973	186.874	183.971	20.3374	120.578	297.674	111.483	34.8714	19.7382	92.9724	87.4904	16.1569	46.419
M324T58			1.19298	0.489265	0.0279042	324.29	57.7215	8572.11	12509.5	15477.5	15015.8	13027.3	10504.2	15475	10275	2551.84	3383.94	2385.05	2676.08
M271T588			0.302434	1.85456	0.0279193	271.154	587.711	559.883	701.029	335.136	332.795	375.106	510.024	785.012	671.71	1419.13	1054.77	382.781	905.263
M97T122			2.11502	0.706872	0.0280202	96.9594	121.938	74324	88324.9	61816.4	78054.6	112531	55586.8	51248.3	68687.4	59097.4	51684.8	45048.1	56914.7
M529T76_1			0.510592	1.63628	0.0280419	529.256	76.163	2161	1620.15	2487.75	2138.11	1807.7	1469.89	2473.49	5357.18	3307.18	2998.85	2377.36	2605.27
M249T435			2.28872	0.865579	0.0281462	248.973	435.453	186775	199916	176077	206948	192222	157022	179863	138685	162798	178306	157321	151574
M266T380			0.300689	1.65987	0.02815	266.257	380.425	584.46	524.628	260.577	569.017	937.992	1450.7	1201.03	1289.27	875.77	1410.34	1158.8	1247.67
M883T545			0.419347	1.56607	0.0282167	882.763	544.874	2198.46	921.188	1080.64	1075.33	1364.73	1985.5	2796.31	1437.52	1814.59	2543.97	2841	2075.33
M303T613			0.31683	0.70088	0.0282485	302.946	613.388	1966.81	1080.15	1908.56	1431.15	1976.02	2174.22	1546.37	1302.87	850.203	1530.88	1178.72	976.057
M267T75_1			1.21478	2.41328	0.0283277	267.124	75.124	4964.87	4083.25	3257.24	7835.27	6509.89	4965.87	3088.52	5068.8	16273.6	14466.8	17863.6	19538
M159T313			0.53921	2.11214	0.0283355	159.102	313.112	812.165	1342.06	1602.64	1115.35	1379.83	879.471	1030.37	1924.96	3237.4	2045.28	4555.72	2269
M888T321			0.801149	1.42171	0.0283951	887.632	321.315	7333.18	10441.8	6859.32	5717.34	8326.88	4329.64	7108.33	8799.4	10597.6	10334.9	11852.9	12452.1
M261T65			0.405801	1.53172	0.0284224	261.254	65.2935	1850.59	1384.08	1151.85	1081.91	1850.07	957.955	1386.25	2286.33	1728.8	2921.24	1767.59	2586.96
M713T78_1			0.395616	0.736179	0.0285008	712.525	77.8515	2078.09	2607.62	2180.41	3169.79	1884.58	2687.33	2126.1	1538.2	2240.56	1288	1523.32	2037.79
M359T337			0.127818	1.20428	0.028533	359.143	337.179	448.967	367.973	480.188	428.533	380.607	339.044	525.575	474.198	442.521	548.31	406.778	547.456
M413T58			1.90634	0.553378	0.0286108	413.195	58.288	27424.6	34401.4	37529.6	52830.9	39478.2	26552.7	36844.6	33798.6	11565.1	18023	12654.3	7871.16
M331T580			0.0759043	1.65787	0.0287239	331.161	579.628	44.1424	29.9799	47.1983	54.794	20.0665	46.4197	65.3473	49.1756	63.6521	64.2398	109.556	50.2306
M257T50_2			2.91598	22.4744	0.0287333	257.139	49.998	2085.25	1860.44	2222.32	1123.07	1810.63	1974.68	2528.21	1672.69	99045.8	37932.2	38079.7	69677.3
M231T679_2			0.130589	1.57381	0.0287788	231.08	678.807	131.066	145.515	148.963	129.317	233.625	97.2016	168.621	219.284	206.82	323.349	169.816	306.017
M398T56			0.36205	0.626232	0.0288075	398.327	55.8705	1688.77	2241.44	2252.75	1221.8	1640.95	2125.11	1771.83	1728.66	995.246	964.105	376.089	1159.59
M626T903			0.0845705	0.580284	0.0288424	626.053	903.432	123.499	94.5301	110.081	65.3611	51.928	73.4206	48.6302	42.1486	74.9774	75.3049	21.4936	38.5082
M906T550			0.188015	1.52456	0.0289088	905.84	550.327	452.237	271.444	302.487	246.526	270.746	517.381	599.468	332.374	396.911	671.736	543.365	598.002
M803T381			0.800775	1.72736	0.0289116	803.234	380.708	6832.21	3514.82	3585.55	2192.99	3228.14	6930.1	9672.26	4536.99	5234.34	10103.9	8675.07	7178.91
M81T59			0.846271	0.611587	0.0289242	80.9735	58.958	4535.9	10013	8874.31	10330	5272.41	10335.1	5546.4	6641.23	2948.63	6766.49	4661.77	3623.89
M477T76_1			0.542625	1.58913	0.0289325	477.255	75.79	3467.42	2694.05	2554.68	528.44	1876.73	1742.45	3701.75	2474.86	4068.08	3933.14	3623.29	2641.09
M671T315			0.114372	2.82165	0.0290649	671.331	314.746	63.542	13.7372	40.8548	34.8303	25.2035	9.00785	66.3795	45.7953	103.414	60.3466	184.439	67.7684
M692T35			1.80903	0.358909	0.029077	692.121	35.2045	13833.9	31714.3	48271.7	22221.3	28805.3	6250.64	4870.5	18231.4	5746.44	9623.75	9602.41	6155.57
M1079T545			0.243159	1.71604	0.0291103	1078.72	545.119	525.955	295.293	297.526	187.137	426.118	560.244	722.801	298.083	522.224	786.649	923.204	680.667
M346T626			0.0720326	1.65234	0.0291215	346.104	625.574	13.0215	48.5896	59.9579	31.3927	24.8012	51.0649	44.2471	67.8626	85.0765	72.0956	63.5665	45.254
M127T175			1.03548	3.50393	0.0291919	127.112	175.115	895.342	2257.3	2317.37	1365.16	2705.83	1986.09	6465.14	7970.23	2318.22	4254.96	4198.26	15183.3
M138T62			0.669645	1.72008	0.0291982	138.055	62.0925	1975.58	3376.55	2102.13	6712.86	2014.03	4093.93	5942.1	5439.74	3205.55	7250.71	6939.79	6096.84
M509T840			0.264042	2.93365	0.0293118	509.08	840.47	473.293	83.4481	54.9616	71.1606	112.489	104.163	40.4365	351.351	558.461	715.851	466.176	506.589
M172T174_1			0.172425	0.853337	0.0293347	172.034	173.946	1242.31	1099.92	1214.91	1142.89	1105.11	949.207	863.052	783.27	1124.56	977.051	1005.07	1010.73
M246T1368			1.45231	1.77222	0.0293978	246.066	1368.45	15938.5	7815.3	10213.9	15523.6	13013.2	6008.89	15679.4	12165.7	30462.2	20456.9	27860.4	14796.3
M103T750			0.316066	1.4774	0.0295508	103.039	749.938	995.658	774.135	1088.68	852.755	919.258	993.554	1401.91	792.304	1293	1281.76	2088.7	1451.31
M250T624			0.261356	0.857538	0.0295536	250.02	623.733	2242.7	2325.51	2452.47	2683.29	2390.83	2081.63	1969.67	2532.25	1852.19	1989.28	1942.29	1871.15
M848T62_2			0.661271	1.72368	0.0295918	847.545	62.3515	4642.36	2869.41	2558.08	1550.24	2060.74	1136.24	4544.9	3431.93	5852.81	4196.97	5062.51	2450.68
M221T636_1			0.168369	1.26374	0.0296594	221.122	635.64	645.602	395.039	362.971	470.052	438.34	498.568	685.761	519.37	583.47	657.632	558.555	547.041
M172T74_1			0.355125	0.654088	0.029817	172.039	74.484	1005.58	1510.34	1229.42	2194.6	1959.57	2222.18	981.707	910.558	1246.63	1079.45	1500.35	901.777
M453T175			0.215331	1.46593	0.0298408	453.186	174.585	614.017	426.586	454.052	233.583	470.622	304.456	497.698	822.443	696.983	462.295	592.802	597.455
M249T56			0.591106	3.52101	0.0299282	248.894	56.497	876.805	526.89	148.396	347.247	433.76	1774.05	182.449	850.983	2976.68	3040.9	3076.49	4333.79
M141T52			1.07203	0.655167	0.0299403	141.016	52.065	17746.2	20740	15238.3	12021.9	18794.4	21680.7	19893.3	9546.82	7706.78	8787.87	14484.6	9173.48
M976T381_1			0.220657	2.63327	0.0299456	975.722	380.82	358.762	212.664	26.5068	30.561	62.5388	255.8	555.513	295.78	180.694	758.534	326.527	376.22
M147T458			0.166169	1.66039	0.0299543	147.066	458.031	329.298	104.027	139.904	335.851	263.18	125.771	331.221	311.919	222.294	472.812	395.05	421.937
M477T1224			0.398924	0.6358	0.0300131	477.356	1224.15	1653.97	1899.21	1824.01	1610.47	2679.44	2676.26	1460.37	729.108	2108.78	1679.26	866.337	1004.05
M165T61			0.409919	2.25123	0.0300832	165.091	61.086	773.771	764.931	455.306	888.302	747.061	478.523	493.003	752.489	2367.08	1577.39	1572.88	2484.97
M159T203			1.35915	2.04956	0.0301398	159.102	202.627	10885.3	9661.34	9391.82	5835.49	7791.67	4948.71	5804.6	26258.6	18806	8335.79	21570.8	18657.5
M310T652			0.0802514	0.73396	0.0301762	310.078	651.5	170.319	116.156	142.344	128.104	136.328	101.023	75.1357	109.843	133.234	64.8971	102.926	96.9286
M868T78_1			0.973769	2.53582	0.0301826	867.543	78.16	1137.26	1802.36	1551.92	7038.13	1941.91	2128.24	10457.1	5779.32	8660.15	8101.64	1440.31	5119.87
M201T74_1			0.815558	1.43843	0.0301885	201.149	74.467	7056.16	8064.95	6742.83	9395.44	7677.91	6757.76	6747.73	15767.7	12107.2	11218.9	11172.1	8715.28
M302T281			0.201448	1.34006	0.0302707	302.115	280.988	472.11	564.11	489.047	668.118	631.413	357.157	657.02	720.229	581.027	628.133	719.381	958.207
M145T125			0.796978	2.51064	0.030341	144.961	125.069	3350.83	2811.25	2414.41	894.199	914.701	1215.53	2330.98	3380.35	7372.39	8686.56	2606.82	4748.57
M520T76			0.364076	1.46523	0.0303462	520.302	75.7955	879.309	1526.46	1352.05	714.33	1487.34	1762.74	1529.08	2096.95	1622.36	1548.46	2603.13	1914.85
M459T36			1.32732	3.4892	0.0304074	459.292	35.828	1990.19	2587.52	2847.84	2155.17	7075.79	2681.8	25027	12749.8	6084.43	3272.57	10916.9	9424.51
M366T74_2			0.918671	0.446537	0.0304104	366.265	74.466	10481.3	9650.7	8513.69	4132.54	9693.16	1501.16	2435.61	5447.85	1807.72	4183.07	4006.67	1754.43
M196T745			0.405548	0.63268	0.0305095	195.905	744.966	2218.96	2469.24	1725.69	2754.49	2000.82	1908.98	1433.21	2435.86	1381.44	1725.04	614.638	684.099
M214T82			0.225364	1.4136	0.0306375	214.034	81.559	718.146	797.102	622.757	758.115	494.838	367.107	536.206	986.165	1083.66	836.683	927.05	942.632
M371T63			0.574766	0.63381	0.0308017	371.189	62.916	5356.98	4439.98	5595.23	5275.88	3439.26	2749.18	4560.24	1994.01	2807.76	1545.4	3604.53	2509.99
M164T72_2			0.309575	1.58329	0.0308019	164.071	72.0365	761.501	1096.55	620.586	1378.44	458.31	1106.2	808.444	1231.45	1676.95	1893.47	1558.48	1415.16
M358T591			0.131266	1.49728	0.0308181	358.08	591.391	143.739	201.074	130.159	106.877	184.188	198.479	203.62	144.918	258.369	280.09	339.315	217.844
M510T542			0.303843	1.70957	0.0308681	509.976	541.869	964.554	391.686	667.406	267.912	482.1	983.352	1513.89	545.388	1017.53	1134.24	1035.79	1176.05
M249T394			3.5049	0.749458	0.0308746	248.972	393.838	220589	236892	386771	260518	232355	323198	214884	233795	209179	212510	190210	183764
M85T48			0.419419	0.613638	0.0309004	84.9505	48.1985	1969.56	2153.97	2839.16	1131.69	2720.46	3037.77	1606.73	1512.69	699.556	1165.8	2219.47	1296.25
M297T57			1.72308	0.182598	0.0309011	297.261	57.087	10071.5	13145.9	37910.9	11267.5	38857.9	4048.47	1856.2	6320.8	2573.54	4273.2	5579.42	450.854
M645T50_1			0.243136	1.41912	0.0309535	645.34	50.047	694.021	713.926	850.131	809.36	701.729	371.638	1003.79	972.274	622.408	1237.29	848.896	1191.64
M432T192			0.176288	1.46109	0.0309566	432.208	192.06	326.601	246.094	323.556	126.255	377.745	258.926	242.629	400.471	468.063	388.506	434.905	489.642
M356T687			0.0897224	1.53459	0.0309857	356.116	687.028	82.6251	54.984	57.4466	32.4166	79.8261	38.2257	48.5297	106.79	85.8827	92.4459	109.135	87.4555
M260T777			0.126876	1.61554	0.0309885	260.134	776.648	168.038	105.592	71.7913	74.1072	138.518	68.0773	107.028	163.266	202.129	224.364	195.114	119.629
M257T178_1			0.942399	2.0279	0.0310212	257.175	177.762	3803.37	3830.65	4305.91	2610.18	5241.61	4077.7	7325.42	5173.16	5191.62	11251.9	14381.2	5081.43
M290T70_2			0.376607	0.758264	0.0310648	290.033	70.18	2641.77	2888.2	2864.63	2826.97	2319.74	1903.04	1766.19	2155.91	1648.75	1376.44	2707.78	2055.82
M849T80			0.356595	1.75145	0.0311501	849.498	79.541	1034.75	684.037	776.374	1099.52	493.105	542.658	855.359	1101.94	1735.9	1022.06	2191.72	1203.03
M285T76			1.15957	1.38899	0.0312011	285.207	75.645	19080.9	12336.9	12574.6	8739.27	12024.1	13034.7	12691	18481.8	20318.8	15815.5	23122.1	17621.3
M918T338			0.16649	1.94192	0.0313064	917.603	338.479	57.6456	233.529	133.014	130.499	180.409	22.7447	261.483	206.098	212.854	132.254	265.984	392.993
M301T1287			0.533206	0.595697	0.0313331	300.978	1286.56	2606.61	1703.35	4856.64	4982.24	4515.85	3334.45	2418.73	1701.9	2563.14	2998.73	1836.15	1586.19
M532T948			0.183837	1.55064	0.0313557	532.039	947.985	289.443	203.12	279.004	304.591	175.184	345.086	276.827	538.236	578.802	450.38	307.04	324.195
M284T239			0.964091	2.86016	0.0313699	284.1	239.095	2779.13	1118.51	2262.99	3093.65	3172.45	1437.31	2142.51	4229.38	3903.2	10825.2	12428.9	6124.23
M250T206			0.530769	0.893091	0.0314398	250.039	206.064	13552.5	13499.9	12150.2	14788.3	13983.7	12902.2	11114	13968.4	11759	12618.7	11233.2	11537.1
M247T88_1			0.287038	0.733112	0.0314482	246.769	88.135	2029.43	1316.07	1477.96	1277.63	1787.07	1240.43	918.486	972.826	1252.24	1149.96	893.426	1505.34
M317T35			0.802054	0.399539	0.0314823	317.138	35.138	6367.52	9104.18	4094.36	4240.81	3550.66	3507.7	5591.93	3615.88	960.757	797.821	778.198	587.277
M414T301			0.33248	1.73882	0.0314997	413.977	300.671	729.432	811.292	1016.43	667.7	494.231	616.824	502.591	1094.72	1859.71	987.986	1615.16	1479.18
M460T231			0.360587	0.715892	0.0315916	459.752	230.632	1665.98	2987.39	2145	2252.52	2385.41	2745.9	1286.72	2101.44	2044.5	2082.63	1002.97	1634.66
M220T76			0.643319	0.453046	0.0315983	220.1	76.277	4517.41	3505.22	2440.65	1370.85	3692.14	6882.68	2374.53	1345.88	2271.89	2136.84	1319.91	703.23
M457T58			0.633062	0.564986	0.0316755	457.184	58.3005	3245.09	4152.14	4085.08	6424.06	4076.8	2527.85	3816.05	3559.7	1482.97	2202.33	1840.61	946.725
M211T130_1			1.22889	4.31853	0.0317971	211.063	129.767	1816.02	3211.81	1132.51	2633.84	4157.21	956.793	1012.04	1087.99	16789	11432.2	11560.3	18181.3
M228T320			0.150118	1.45219	0.0318317	228.062	319.69	282.282	222.835	240.708	231.005	231.683	145.52	204.402	314.269	350.056	251.792	405.982	439.811
M325T1206			4.70873	1.49355	0.031942	325.183	1205.63	229796	313524	195092	97424.4	259881	208599	354180	254062	413828	309025	222118	394848
M295T649			0.1035	0.761675	0.032049	295.191	649.107	314.393	225.035	291.795	198.08	265.022	204.662	183.965	231.866	223.73	154.614	195.812	151.755
M539T67_2			0.508531	1.59252	0.0322071	539.35	66.5095	3377.07	2471.16	715.031	595.421	2607.46	2573.59	3684.08	2837.46	3109.25	3364.84	2887.91	3767.76
M161T637			0.159393	1.48567	0.0323157	161.1	636.544	295.875	159.314	209.042	141.967	243.811	365.144	363.186	345.262	298.941	481.373	352.853	260.837
M492T58			0.233578	0.683378	0.0323507	492.174	58.099	891.288	930.241	736.679	759.146	817.094	855.734	1021.98	609.92	373.779	412.142	376.234	616.123
M173T615			0.474274	0.864293	0.0323993	172.957	614.966	8993.27	8876.37	7610.78	8766.32	10039.2	8850.03	6781.83	7184.28	7377.94	8777.7	7004.5	8798.82
M594T273			0.207139	1.81937	0.0325013	594.263	272.836	305.386	231.72	212.093	259.69	378.977	76.6839	113.327	507.682	468.142	444.468	558.196	572.749
M303T67_7			0.833993	1.8808	0.0325024	303.106	67.12	5691.58	2657.76	1890.81	5853.25	1041.19	2559.39	6608.91	5067.64	8815.98	6558.12	7132.53	2857.29
M497T57			0.388653	0.653246	0.0325413	497.325	57.362	2277.72	1329.96	2814.93	2427.91	3321.68	2446.87	2236.46	2008.9	1555.48	798.555	1305.23	1645.23
M411T404			0.195666	0.608758	0.0325722	411.322	403.627	690.9	557.62	257.103	574.105	457.689	314.079	390.124	162.563	277.064	245.762	339.09	321.267
M315T1290			1.39512	0.542391	0.0326807	314.992	1289.81	19771.1	17276	29466.4	15907.2	13043.3	36004.7	12042.3	14123.9	13907.2	15442.2	12440.8	3351.12
M484T304			0.150775	1.61815	0.0327125	484.293	303.526	206.52	162.103	150.174	121.184	250.571	67.6048	151.863	289.528	243.061	214.407	283.58	367.998
M226T445			0.142985	0.826855	0.032736	226.12	445.373	756.65	561.185	593.934	599.242	517.943	542.337	445.505	426.921	574.173	525.793	461.551	518.997
M195T178			0.741965	0.651171	0.0327475	194.939	177.723	3840.65	10435	6746.44	7298.01	10530.7	6664.38	4713.47	5386.92	4559.38	5930.4	4724.33	4323.63
M686T64			0.798418	1.69804	0.0327759	685.515	64.062	4959.01	6514.15	4646.57	2646.13	3355.08	2977.77	8615.49	10026.7	5170.72	5230.26	9307.77	4267.56
M509T207			2.24633	2.06247	0.0327964	509.287	206.945	18094.3	24638.1	24653.7	20953.5	33066.9	13649.1	25834.8	24361.3	38739.5	43463.6	63586.2	82562.4
M373T52			0.370163	0.767119	0.0329454	373.046	52.3375	2841.68	2124.7	3848.47	3455.26	4109.22	3515.06	2655.78	2974.59	2308.19	2556.51	2427.57	2338.72
M718T250			0.350167	0.589608	0.0329814	718.479	250.353	1828.97	1510.44	2465.23	1299.67	1279.52	693.728	744.181	980.407	690.542	984.459	872.687	1079.93
M220T74			0.771175	0.557664	0.0330508	220.146	74.427	3712.92	5380.36	8290.65	7935.04	9872.52	5305.01	4183.73	7221.59	2313.42	3715.4	2655.02	2494.26
M572T55_2			0.624169	0.562585	0.0330509	572.475	54.9695	2422.3	3369.24	3890.76	4659.79	7309.79	4947.16	3528.1	2016.58	1584.14	1841.77	3821.34	2172.3
M788T77			0.485606	1.39578	0.0330602	787.507	76.6065	2573.59	2740.93	3472.43	1639.3	3176.95	2305.97	2784.32	5217.93	3462.27	3582.12	3755.51	3403.58
M139T612			0.405469	0.620825	0.0331822	138.998	612.25	1648.34	1811.83	1295.83	3189.62	2029.08	2151.42	1173.36	1480.97	1217.55	1169.16	1848.91	638.244
M344T753			0.529396	2.66193	0.0331935	344.022	753.151	1270.02	329.628	247.927	192.822	352.119	2654.03	3174.46	1228.74	1689.36	3394.32	2748.9	1197.76
M378T736			0.457016	0.467306	0.0332053	378.096	735.527	1014.2	2514.01	1358.56	2270.49	3563.79	986.469	904.891	886.605	1170.26	799.305	1020.19	689.746
M356T739			0.12379	2.15949	0.0332783	356.081	738.918	76.0925	38.4003	25.0256	66.1845	27.9306	167.978	69.5376	105.708	155.469	225.053	130.067	181.444
M310T421			0.301901	0.425178	0.0333195	310.035	420.535	255.022	757.232	919.079	1196.98	925.532	278.944	223.871	580.863	211.346	328.324	126.157	371.643
M597T1267			0.456813	1.3432	0.0333991	597.244	1267.38	2919.99	2972.2	3033.61	2339.57	3066.38	2893.68	5493.81	3395.14	3108.2	3452.4	4482.81	3204.9
M351T482			0.123926	1.33323	0.0335552	351.175	482.008	193.502	236.83	254.427	256.906	244.469	328.818	263.322	378.569	284.722	359.924	285.3	447.947
M267T1208			0.222025	0.79359	0.033603	267.232	1207.89	1311.48	1025.66	1073.17	1325.75	1120.98	955.04	1004.99	963.958	1082.69	960.714	800.13	593.515
M243T35_3			0.424201	2.60984	0.033636	243.123	35.128	602.161	634.09	577.82	513.152	506.243	573.689	331.734	414.715	2184.44	2056.46	1505.28	2399.5
M577T65			0.394199	1.78272	0.0337292	577.341	65.286	673.496	1407.48	2030.52	705.281	399.092	1016.87	2266.83	2098.28	1045.92	2540.29	1551.51	1608.37
M618T381			0.19612	1.67205	0.0337649	618.143	381.187	412.283	304.608	234.906	311.129	199.987	222.274	480.8	265.955	271.283	590.149	688.461	521.073
M187T75			3.20177	2.06742	0.0338722	187.134	74.8805	56960.7	44564.3	62096.7	21927.8	48707.4	24177.3	44828.7	158671	84338.2	54213.3	118218	74023
M451T544			1.55923	1.55065	0.0338774	450.92	543.787	29806.3	12092.9	17395.9	13009	18742.8	29988.2	35696.7	16749.7	29097.3	35607	37714.8	32817
M677T624			0.284195	0.791908	0.0338907	677.495	624.434	2052.66	1759.85	1836.53	2170.62	2071.58	2135.85	1813.14	2231.89	1426.28	1543.54	1184.44	1325.05
M82T58			0.48699	0.567137	0.0339538	81.9711	58.4005	3590.07	1687.01	1270.76	3420.08	2477.25	3198.77	2548.44	1140.84	1474.14	1598.38	853.652	1256.79
M306T66_11			0.384841	1.40432	0.0339597	306.388	66.3195	1560.01	1743.41	2769.06	1239.66	1208.35	1857.99	1938.7	2479	2812.23	2679	2736.64	1929.14
M197T561			0.105286	0.537058	0.0339765	196.925	561.148	175.384	153.186	69.2551	136.766	89.8961	64.9433	73.044	106.165	39.5829	39.9907	64.1947	47.2862
M211T178_1			0.756091	0.834072	0.0339864	210.973	177.744	15961	14891.7	15860	18843.8	19157.2	16783.5	12125.1	13204.9	13512.6	12573.3	18080.7	15159.6
M173T580			0.177033	1.51588	0.0339873	173.056	579.896	215.191	244.962	264.613	247.233	233.881	337.141	328.218	282.258	600.344	268.137	451.347	408.734
M667T840			0.21564	3.84985	0.0340725	667.068	840.343	264.047	14.6154	35.975	42.1699	19.7678	62.1276	29.5469	66.0011	330.159	438.151	405.698	419.385
M210T129			0.402642	1.6031	0.0340929	210.025	129.005	2327	1441.34	755.826	919.607	1158.59	1758.18	3233.16	2003.69	1570.59	2668.35	1931.38	1995.65
M378T725			0.534354	0.592651	0.03417	378.132	724.681	5451.66	1921	4432.82	5319.8	3633.37	2273.02	2154.66	2656.42	2522.07	1616.81	2018.03	2681.76
M892T78_2			0.335615	1.2529	0.0342645	891.592	77.962	1675.08	2475.48	1846.74	1736.52	2177.14	1895.81	2199.02	2451.33	2987.62	2114.78	2910.17	2129.74
M311T279			0.191819	1.54307	0.0343029	311.294	278.774	291.139	481.942	586.506	162.652	242.576	365.354	480.82	591.195	553.623	691.737	367.936	601.685
M106T36			0.325216	1.53452	0.0343591	105.92	35.846	816.722	706.074	1096.82	523.913	868.269	1659.47	1485.6	1188.55	1313.97	1826.01	1803.23	1085.28
M297T60_3			0.468159	0.533722	0.0343737	297.112	60.2155	3394.07	2859.96	3492.97	1011.87	2533.06	1194.44	1132.44	1042.64	1273.22	1585.82	917.095	1780.48
M358T61			0.772752	2.38126	0.0343924	358.148	61.058	1986.59	3275.62	2836.71	548.607	1672.64	2315.86	552.091	2807.46	6894.69	5512.44	7085.84	7237.12
M1050T336			0.145506	2.503	0.0344137	1049.68	336.184	97.6116	42.7192	59.0547	58.6552	50.8457	69.4093	83.5833	84.0525	86.0835	181.86	316.183	195.111
M429T629			0.126683	0.576715	0.0344168	428.768	628.683	170.287	176.035	242.834	240.045	103.37	181.667	154.577	200.124	85.658	89.2386	76.5017	36.4981
M217T73			1.1043	2.37528	0.0344198	217.144	73.167	4199	4761.64	4268.51	2186.46	4993.22	3808.08	5397.22	17810.5	7394.69	3130.22	13768.2	10021.3
M946T335			0.109538	1.79713	0.0344205	945.631	335.323	37.4629	107.786	66.2951	91.0374	76.4331	117.015	104.605	101.794	104.363	233.42	212.306	134.937
M273T76_2			0.535157	1.57263	0.0344277	273.087	75.706	2659.24	3321.41	2224.57	1852.54	1955.92	2657.55	2434.16	2959.03	3306.07	3943.2	4350.48	6079.49
M125T57			0.279646	1.60287	0.0344639	125.096	56.645	691.275	631.061	412.53	457.587	570.822	800.55	839.666	755.883	541.004	881.651	1349.94	1344.19
M173T143_2			1.91018	2.60887	0.0345335	173.118	143.185	14622.5	11679.7	20377.4	3664.87	9009.7	4097.51	5923.56	37296.6	46610.5	11885.4	36218.6	27602.3
M231T118			0.1683	1.13471	0.0345729	231.008	118.052	1033.22	820.106	904.044	924.027	761.163	844.553	1063.22	929.537	979.474	1010.78	1098.02	918.305
M259T525			0.2124	0.50762	0.0348487	259.148	525.13	659.088	343.857	570.763	127.435	639.261	309.113	197.756	296.86	181.478	251.874	196.389	220.592
M215T580_2			0.286588	1.23063	0.034901	215.103	579.608	1554.33	1294.77	1605.92	1336.9	1327.42	2003.57	1514.73	2015.57	2123.14	1966.36	1919.27	1687.88
M406T62_2			0.395347	1.60575	0.0349554	406.308	62.301	917.529	785.64	2088.87	2005.79	1342.79	753.507	1664.05	1786.61	2329.01	1734.67	2112.12	3049.55
M100T1299			0.579954	0.62389	0.0350256	99.9251	1298.92	3467.02	4328.22	2670.51	6462.23	3716.11	3629.17	2103.23	3852.73	1731.07	2078.06	3159.44	2219.33
M839T203			0.871857	0.700767	0.0351617	838.559	203.04	12517.8	10649.7	14057.4	17850.6	12246.8	9475.07	11331.4	9570.79	6090.04	11236	9910.04	5678.82
M197T176_2			0.841888	0.672288	0.0351648	196.994	176.446	9177.06	8810.2	12697	15085.5	15234.5	7117.73	5734.43	6941.99	7365.62	7701.25	10045.4	8008.87
M179T339			0.306089	1.91986	0.0351848	179.053	338.564	490.324	546.54	416.888	977.142	742.123	220.335	630.332	949.488	695.752	1694.94	953.123	1591.12
M362T338			0.168821	1.43953	0.0351988	362.119	338.027	397.903	423.301	441.613	348.244	244.347	161.393	402.149	360.335	520.753	534.751	452.975	632.289
M276T622_2			0.0965759	1.6215	0.035215	276.12	621.841	85.0749	74.1372	50.5365	105.193	95.0225	89.515	116.692	175.434	108.616	210.171	78.2544	120.74
M552T75_2			0.437991	1.63411	0.0353216	552.397	75.071	647.377	1076.33	1532.23	1210.12	2376.27	2124.44	2465.87	1347.03	2483.98	2035.09	3103.41	3217.28
M588T873			0.679179	2.84255	0.0353227	588.073	873.338	3098.72	121.369	1416.57	2319.84	78.7408	63.9604	60.7323	3597.49	4168.87	4909.08	4506.75	2936.89
M633T381			0.849126	1.34614	0.0353658	633.12	380.704	13574.2	9581.15	7354.67	6794.09	8459.43	11075.7	12597.9	10475.4	10473.3	16015.9	13907.1	13043.9
M87T215			3.95003	2.04244	0.0353884	87.0083	215.117	39917.2	133037	62731.8	97439.5	61866.3	61151.9	77660.4	113724	102967	208281	269086	159928
M289T768			0.122508	1.58205	0.0354659	289.114	768.334	129.569	92.7514	107.027	153.268	147.803	80.2101	306.09	202.683	153.408	171.511	130.76	159.799
M285T69_12			0.751192	1.6725	0.0355721	284.888	68.9885	2922.43	2467.31	7106.29	3088.82	1237.26	6600.97	7410.86	7389.83	7834.72	6045.02	5262.98	5231.79
M174T443			0.19089	0.794615	0.0357187	174.016	442.51	1116.32	892.578	886.354	906.793	844.458	843.413	759.715	414.078	753.546	877.766	766.444	790.82
M287T829			0.107541	0.762273	0.0358492	287.147	828.801	288.609	223.326	299.471	203.696	264.658	258.13	205.277	113.313	248.392	240.272	174.136	190.901
M482T40_2			0.350212	1.2507	0.0358505	482.3	39.946	2587.95	2457.56	1788.36	2488.56	2365.2	2729.16	2985.65	2435.22	3094.81	3943.77	2866.51	2705.15
M337T736			0.208004	1.9815	0.0358947	337.082	735.619	321.092	120.134	208.15	207.795	136.088	167.76	296.282	364.128	198.262	398.969	718.591	324.325
M218T480			0.141543	0.817692	0.0359876	218.122	480.034	643.645	530.518	514.575	514.713	681.451	575.457	546.013	381.009	461.791	584.404	449.834	406.459
M938T328			0.154439	1.74625	0.0360414	937.562	328.072	237.3	201.159	204.093	51.4889	86.295	69.6793	127.715	317.049	240.644	317.15	248.188	233.596
M277T622			0.131076	1.68719	0.036177	277.122	621.964	134.479	145.422	65.8192	149.217	95.9273	91.3638	205.688	274.708	241.596	216.284	86.6444	126.126
M291T1299			1.95414	0.620492	0.0361973	290.945	1299.24	62926.2	68855.5	30916.1	40747.8	65094.1	32399.2	23875.5	37221.1	27892.4	39378.8	38499.9	19862.6
M455T74_1			1.04455	0.377002	0.0362188	455.244	73.693	7453.07	9243.8	3554.74	16302.5	13145.2	2428.47	2462.18	3546.48	4820.16	2800.79	3930.16	2092.53
M551T59			0.665859	0.629721	0.0362259	551.139	58.6295	3268.8	5155.92	5290.11	6625.06	5815.02	5839.65	6457.47	3462.52	2382.18	3559.08	2127.74	2158.65
M486T50			0.34174	2.01546	0.036314	486.321	50.312	460.693	460.139	480.178	518.399	514.003	1102.71	1077.08	692.128	546.52	1531.3	2043.33	1236.56
M502T305			0.748218	2.02031	0.0363803	502.291	305.349	3171.46	3498.52	2465.3	2456.21	3315.91	1110.74	2320.04	9962.52	5457.95	4654.89	6225.52	3740.63
M630T240			0.363056	1.84884	0.0365368	630.339	240.278	1012.62	972.939	677.7	376.92	1120.48	169.202	927.13	2183.74	1374.68	871.75	1102.15	1545.76
M927T553_1			0.250714	1.43976	0.0366681	926.813	553.048	829.127	441.851	533.7	416.865	560.378	862.618	918.509	579.736	879.732	1066.41	1068.31	734.56
M250T72			0.373279	0.760837	0.036748	250.402	72.048	2392.38	2600.73	2002.22	3154.58	2159.02	3115.85	2506.01	2091.08	1942.88	2165.55	1651.46	1378.76
M193T50			0.284963	1.38523	0.0367605	193.053	50.03	1087.42	1024.72	907.228	1046.26	647.944	743.678	1214.2	1355.05	1586.87	1432.92	1282.23	688.29
M372T835			0.194585	0.62494	0.0367971	372.106	835.367	445.399	544.129	412.64	455.242	297.457	820.295	405.955	276.12	377.363	255.655	264.085	280.121
M326T332			0.1116	1.33946	0.0368983	326.134	332.3	195.647	136.433	209.134	110.013	199.585	191.198	221.059	186.198	222.797	300.227	194.722	270.727
M221T74_2			1.31627	0.581942	0.0369061	221.154	74.429	12798.1	17798.9	23416.7	22330.2	31074.8	19588.6	15044	24650.7	8492.63	7922.36	8455.4	9345.84
M83T134			0.529812	1.17176	0.0369131	83.0245	134.121	8593.63	7720.9	7509.92	5728.26	7129.16	6419.53	8281.46	7287.15	9510.54	8438.13	8108.89	8878.16
M318T35			0.370958	0.418875	0.0370405	318.142	35.129	1456.26	2144.05	971.875	902.416	920.028	689.995	1322.76	698.103	238.838	310.133	262.314	135.421
M164T88			0.439878	0.824382	0.0370723	163.896	88.231	5834.53	5066.27	6018.59	5735.09	6151.5	6733.43	6632.04	4208.09	4454.76	4734.9	4260.79	5007.47
M328T334_1			0.156195	1.20833	0.0370777	328.147	333.56	515.754	603.912	511.151	489.405	654.283	484.075	533.973	755.528	641.287	715.304	727.917	563.429
M312T795			0.321446	0.486361	0.0370843	312.051	794.931	483.477	1151.63	1237.59	1176.12	1216.29	304.789	190.379	749.607	370.421	190.036	491.635	716.909
M211T52			1.78049	2.21082	0.0371163	211.134	52.4605	11551.1	15877.4	21019.2	8979.8	11521.9	11734.2	12390.4	9064.94	39749.9	30505	36815.9	49850.1
M383T365			0.480652	1.62523	0.0372208	383.174	365.481	2144.99	3140.83	1170.66	1049.09	919.968	3062.11	2297.31	3622.65	2458.48	3362.25	4024.07	2905.3
M411T793			0.0989577	0.587431	0.0372306	411.162	793.254	65.5445	175.816	107.373	112.461	115.474	100.885	82.9906	93.9511	66.1327	92.5227	12.2821	50.1373
M661T52			0.526661	1.57351	0.0372386	661.476	51.893	1886.8	2482.5	3220.27	1082.6	2535.22	1567.71	2319.08	4362.69	3221	2883.2	4729.42	2586.37
M261T718			0.842163	1.22273	0.0372681	261.058	718.444	17374.6	10203.1	11809	10176.3	12510.4	14499.2	15281.9	16098.9	15634.2	16528.4	14114.4	15970
M805T544_2			0.395192	1.7193	0.0373806	804.863	544.457	1865.51	692.207	791.979	449.983	893.385	1524.63	2227.15	811.552	1529.64	1925.63	2142.52	2053.61
M323T1204			0.378458	1.59385	0.0374109	323.255	1204.15	950.73	883.074	2314.81	1107.33	1095.31	1011.02	2425.64	964.324	2083.89	2167.33	1921.57	2171.56
M372T456			0.127701	1.26441	0.0374702	372.095	456.07	291.531	317.781	254.847	214.793	243.292	266.653	405.236	250.48	395.338	337.136	342.582	278.249
M525T545			0.228535	1.34164	0.0375409	524.843	545.226	1026.22	637.821	725.637	752.385	423.717	645.85	1135.57	862.628	1007.57	1011.41	709.016	924.294
M316T537			0.111291	1.52671	0.0375673	316.079	536.983	147.502	129.86	87.7358	124.888	112.323	67.6427	123.278	237.543	143.722	181.354	224.159	112.763
M139T568			0.298411	0.538602	0.0375956	139.051	568.282	1796.04	815.076	829.611	874.873	650.288	655.662	511.179	640.746	496.141	568.184	355.303	456.225
M218T683			0.0914595	0.899495	0.0375974	218.077	683.028	444.623	452.798	467.625	446.797	383.791	414.814	364.508	354.147	443.322	380.213	411.719	394.175
M794T70			0.728313	2.48187	0.0376643	793.57	69.901	1404.62	1406.42	2911.35	1099.29	2026.38	656.022	3587.91	5949.37	2137.91	1785.81	2703.7	7423.23
M620T321			0.220667	1.4226	0.0376708	620.348	321.301	633.177	707.164	753.081	696.948	636.964	203.899	789.172	724.413	699.257	1153.18	886.068	913.688
M291T1248			0.75975	1.109	0.0376722	290.945	1248.11	24400.1	22358.5	25305.7	24121.3	24341.6	18883.3	25941.9	24173.5	25315.1	25689.4	27613.2	25872.8
M217T36			0.322391	0.615081	0.0376892	217.016	35.654	2009.67	872.536	874.735	1367.27	977.068	1272.98	523.717	625.266	589.622	808.282	1063.84	925.038
M257T63			0.73093	3.26628	0.0377499	257.059	63.2165	1809.7	1240.3	944.166	894.787	900.118	690.513	1148.86	1074.63	7163.38	5215.44	2115.95	4445.88
M312T651			0.110229	1.42343	0.0377574	312.069	651.3	201.828	153.308	99.4684	66.4061	137.125	173.652	200.651	182.186	181.281	188.104	167.978	263.796
M268T176			0.362326	1.31685	0.0377914	268.127	176.119	2080.84	1155.06	1876.38	2144.34	2147.15	1926.27	2351.62	2163.46	3002.09	2829.29	1747.52	2825.96
M215T56			0.32529	1.86928	0.0378263	214.906	55.978	726.997	289.986	528.555	515.684	590.619	611.197	325.813	583.564	1256.43	1537.99	1253.7	1142.02
M275T876			0.17504	1.85869	0.0378583	275.088	875.687	173.051	86.8395	191.661	134.1	108.508	149.049	174.492	292.423	452.865	227.27	302.544	117.669
M199T174			0.463157	1.22343	0.0378769	199.108	174.002	4384.5	3666	4100.44	3136.51	4168.64	3363.93	4079.24	5225.31	4899.07	3575.29	5485.99	4653.83
M478T317			0.742085	0.459124	0.0379373	478.328	317.11	4790.74	6948.65	2207.23	5271.54	6461.54	3434.49	5881.34	1193.9	686.221	2876.09	560.896	2168.59
M1063T552			0.185328	1.39912	0.0380005	1062.74	552.468	588.687	349.679	355.236	347.543	409.718	487.542	660.02	393.296	458.377	772.557	680.193	587.085
M785T341			0.859075	0.549478	0.0381429	784.511	341.149	3993.99	10553.4	9135.57	8807.08	6481.25	3726.87	6958.1	2703.62	4326.44	3321.53	2345.93	3806.13
M268T344			0.130835	1.41581	0.038145	268.049	344.244	243.811	212.453	242.65	345.038	205.693	234.648	240.392	318.174	296.659	508.792	343.977	393.491
M383T36			0.367004	1.84312	0.0381845	383.107	36.0195	340.42	1162.88	1089.61	964.894	794.079	980.474	1322.98	654.446	1433.64	2171.34	1550.61	2695.15
M245T240			0.19248	1.26993	0.0382139	245.08	239.767	751.381	718.655	681.493	675.381	834.641	473.933	620.99	844.247	949.986	972.3	825.283	1038.96
M254T495			0.244679	1.45974	0.0382204	254.079	494.551	526.177	630.601	559.326	504.733	583.905	608.716	667.406	728.202	992.903	985.252	1165.14	443.873
M729T544			0.377159	1.51115	0.0383101	728.876	544.428	1477.66	674.887	1423.03	753.843	1084.75	2144.13	2208.29	1311.62	1931.06	2065.67	2289.72	1615.33
M753T256			0.474798	1.79701	0.0383452	752.521	255.958	1865.35	2344.11	1552.4	1788.04	828.46	1112.28	3888.04	1757.4	1951.99	4480.05	3159.52	1817.73
M529T47			0.562766	0.669104	0.0383641	529.304	47.026	5477.69	2674.07	4342.19	2872.7	4820.69	5422.18	2708.88	2168.79	3902.07	3031.68	3450.31	1873.7
M457T316			0.214749	1.70836	0.0384124	457.232	316.132	382.608	486.607	411.618	243.726	352.607	36.3681	236.702	547.918	692.464	504.669	690.178	597.072
M312T541			0.393689	1.59255	0.0384259	312.024	540.971	1403.03	617.659	1074.5	794.9	1527.12	1625.8	2287.2	983.941	1986.97	1520.34	2650.89	1786.98
M314T1204			0.460464	0.513222	0.0385613	314.245	1203.63	1735.22	2347.72	759.399	3421.05	1825.58	2578.51	466.476	1752.94	853.546	1155.65	1709.58	563.026
M172T1216			0.255718	0.68323	0.0385839	172.142	1216.46	1071.99	952.277	1055.75	839.902	955.46	971.945	275.784	984.427	516.095	855.703	401.475	961.589
M524T435			0.819779	1.45305	0.0386029	524.297	434.667	5319.75	5840.39	7955.8	8925.73	11756.4	2969.88	10200.4	9223.95	12154.5	9110.36	9920.83	11533.9
M927T545			0.272786	1.53306	0.0386886	926.8	544.848	858.048	477.754	550.006	380.935	570.762	935.785	957.326	575.787	839.324	1099.39	1376.04	936.812
M312T1208			2.37273	1.76953	0.0387428	312.171	1208.29	24442.9	52229.2	44325.3	4573.81	25458.9	79418.1	55487.4	55759.4	68465.4	54941.2	81444.8	91687.3
M345T172			0.261849	1.30137	0.0388307	345.093	172.487	1103.79	1164.77	1079.93	884.333	1005.42	926.015	979.335	1360	1428.55	975.411	1635.56	1643.16
M300T802			0.10119	0.766883	0.0388958	300.119	801.737	294.669	201.313	253.837	215.466	226.352	206.983	133.621	243.454	191.071	198.231	127.067	179.133
M573T73			0.874875	2.49781	0.0389322	573.446	72.6485	2390.43	2636.81	3116.97	2569.2	2662.42	3323.36	9813.89	2017.58	4469.25	12487.3	9774.55	3148.79
M257T1308			0.503069	1.35773	0.0389733	256.96	1308.05	3563.38	2519.7	3868.19	2833.2	3754.72	4220.15	5683.99	4137.41	4819.59	3915.54	3384.29	6244.67
M731T281			0.113735	2.10595	0.0390072	731.404	280.516	62.1319	82.1781	92.5057	25.7151	27.3069	22.9862	105.47	69.474	64.5589	94.301	203.821	121.166
M509T71_2			3.04807	1.20495	0.0390988	509.456	71.432	169924	161947	202757	208293	219933	204183	215603	277955	255898	205245	258120	193402
M157T211			0.74834	0.815699	0.039168	157.087	210.767	15785.4	16406.2	16909.4	15903.5	16589.8	14043.1	14904.8	10780.3	9921.15	16228.6	15573.4	10603
M477T38_2			0.652571	1.46884	0.0392638	477.302	38.129	3884.47	5285.5	3768.57	2125.39	4199.24	3588.42	4714.28	5387.32	3451.75	6085.1	8060.34	5866.63
M309T1371			2.54702	0.448563	0.039385	308.986	1370.62	87630.3	35472.1	39309.4	68009.7	17312.3	92715.7	11002.7	13510.7	32965.2	32931.3	27896.8	34406.6
M209T173			0.267676	0.734208	0.0394304	208.934	173.208	1137.59	1160.23	1398.19	1410.4	1617.11	1972.62	999.004	1220.58	1109.72	1235.2	594.083	1226.18
M323T74			0.913812	0.57092	0.039439	323.148	73.506	12613.3	7120.47	9795.94	9785.74	8173.86	8860.51	8890.42	6662.79	906.313	393.23	7817.41	7501.08
M228T237			0.743316	2.52701	0.0394508	228.095	236.861	2337.27	1858.59	1958.92	1604.46	2502.29	1069.94	1255.29	2433.97	7017.97	4952.59	3805.5	9169.46
M860T79			0.251795	1.3287	0.0394544	859.585	78.6465	895.602	915.178	1079.54	892.211	534.637	1494.32	1405.33	1345.49	1302.09	1229.62	1115.83	1323.38
M221T106			0.33932	0.705673	0.0394599	221.153	106.24	1555.05	1521.96	1726.6	2371.48	2363.69	2380.27	1614.87	2157.47	1232.94	1328.56	1018.34	1058.78
M523T630			0.0937785	2.16979	0.0394842	523.268	629.554	36.7466	16.2585	66.8335	13.3089	46.7571	34.748	109.942	60.5349	38.0193	47.0943	72.9791	137.182
M234T623			0.111672	0.791154	0.0394994	233.996	622.514	249.246	307.838	329.643	332.992	370.806	358.433	217.927	350.879	279.607	198.539	226.698	268.275
M601T58_2			0.364706	1.23322	0.0396156	601.22	57.9935	2770.35	2966.44	2978.42	2987.84	3712.37	2218.65	3617.15	3387.29	3783.64	3995.65	2736.65	4226.25
M329T89			0.442706	0.762469	0.0396847	328.89	88.666	4859.43	4068.26	4515.27	4692.8	5999.65	3794.97	3767.28	4522.65	3815.56	3037.82	2118.78	4033.97
M285T69_14			0.517262	0.739111	0.039709	284.972	68.641	4453.68	5270.53	5284.86	4828.98	4519.33	4162.66	2351.05	4452.11	2350.98	4827.99	2575.3	4522.05
M379T861			0.117749	0.619475	0.0397801	379.133	860.524	206.663	259.5	165.391	138.989	292.8	175.984	98.326	66.5482	201.6	135.121	80.1867	185.95
M286T69_14			0.805474	1.71485	0.039793	285.914	68.955	3252.17	9674.24	8022.09	1908.49	2560.56	2397.26	7714.76	8148.76	9370.86	7416.78	6911.02	8136.06
M871T78_2			0.459983	1.19135	0.0398827	870.584	78.047	5572.19	4092.11	4488.89	5081.37	4286.25	3669.02	5306.51	4956.8	5928.53	5197.43	6248.66	4754.66
M875T217			0.596226	1.72647	0.039996	874.613	217.001	2465.37	3216.58	2090.31	3994.14	2835.56	945.182	2853.81	3163.15	3464.12	5849.75	7012.73	4498.09
M687T544			0.550559	1.35384	0.0402022	686.809	544.417	5301.56	2643.77	3098.66	3124.45	3571.72	4945.31	5766.65	3494.52	5169.28	5915.25	5364.8	5002.04
M1071T381			0.301844	1.678	0.0402454	1071.31	380.711	973.928	574.208	510.758	295.4	424.88	1062.25	1378.95	636.646	977.635	1184.03	1473.29	795.341
M720T250_2			0.992549	0.558806	0.0402744	720.496	250.113	13041.1	9379.12	19315.8	13271.9	15844.3	3670.11	4245.24	7001.47	7100.25	9249.31	5690.57	8356.64
M395T708			0.110978	0.73252	0.0402748	395.088	707.586	226.804	275.325	196.51	212.047	179.714	347.541	178.062	182.153	163.536	209.201	183.954	136.414
M195T54			1.72411	3.06598	0.0404417	195.139	54.0725	3496.8	5691.37	8914.39	5007.87	13632	5630.07	3263.98	6856.95	23432.6	20856.8	39609.7	35893.2
M381T53_1			0.381923	0.685199	0.0404599	381.112	53.4475	1913.12	2586	1913.48	2064.9	2243.68	3282.93	2619.76	1812.17	1096	1373.1	1278.37	1416.2
M801T62			0.596816	1.80267	0.0405271	800.549	62.171	2350.51	1297.92	1665.39	2461.74	1207.85	2664.51	6002.72	2268.83	3666.56	2052.32	4303.37	2703.6
M491T72			0.277319	0.768351	0.040633	491.407	72.487	2306.68	1637.27	2585.44	1755.16	2066.22	1800.4	1983.35	1647.85	1262.46	1823.33	1141.29	1478.09
M313T56			0.780025	1.75619	0.0407782	312.962	55.533	5708.3	1963.36	5276.93	1605.92	3308.02	3267.76	3902.01	3203	7207.32	8518.88	6113.01	8164.57
M141T372			1.1115	0.902439	0.0408677	141.016	372.13	64072	66649.8	66982.3	73319.6	66568.2	55107.9	55710.6	63070.7	60419.1	61089.8	55480.4	58617.1
M147T129_1			2.23346	2.0677	0.0409874	147.01	128.636	2969.21	1079.32	25107.6	30486.1	26180	46730.3	73241.8	47289.2	44394.2	53652.3	22537.2	32963.6
M270T173			1.22778	2.7438	0.0411136	270.251	173.215	3896.46	2505.91	6393.69	2228.25	4648.78	2472.39	17793.4	15794.8	14258.6	3562.35	3542	5811.71
M847T219			1.48831	0.608217	0.041133	846.584	218.817	22883.1	15954.8	30191.3	29335.6	23304.8	36393.2	27611.7	12849.4	24939.4	9132.85	9704.78	11898.4
M383T300			0.34717	0.635763	0.0411531	382.902	299.551	2220.69	1877.99	1066.17	1738.62	1747.03	1355.58	471.605	754.839	1898.65	1252.29	930.877	1053.24
M543T528			0.0842559	0.665727	0.0412299	542.942	527.576	136.662	96.1566	124.586	124.024	95.3854	112.666	82.7167	31.7873	85.1797	71.9611	49.1745	138.186
M335T538			0.247371	1.53974	0.0412662	335.1	537.755	698.41	526.694	448.387	236.787	546.963	470.974	1025.08	419.288	996.766	702.399	747.088	618.061
M153T56			0.381609	2.74058	0.0412726	152.918	55.507	695.054	265.777	455.165	208.38	483.122	176.501	174.246	330.83	1530.75	1856.69	1148.21	1218.75
M271T794			0.259286	0.499673	0.0413015	271.024	794.045	301.176	983.849	645.305	860.204	807.174	184.461	223.654	407.93	371.681	227.755	334.262	324.565
M551T75_3			0.533657	1.60035	0.0414803	551.425	74.54	2282.28	2377.06	3456.68	2105.27	2808.8	1437.31	3548.07	2969.57	4323.4	3356.95	2597.39	6357.45
M421T415			0.147533	1.1949	0.0415551	421.046	414.645	533.491	551.492	463.961	560.954	487.451	482.873	764.324	504.108	560.294	647.878	664.576	539.385
M460T79			0.303074	0.617865	0.0415914	459.752	79.336	901.258	1746.07	845.503	1157.62	1782.52	885.238	1039.58	876.144	860.183	741.971	439.171	564.62
M559T252			0.337731	2.31352	0.0416003	559.301	251.715	683.425	370.262	312.178	309.165	365.985	323.666	1728.54	597.951	1086.38	1192.2	565.953	299.702
M516T38			0.255982	1.21304	0.0416134	516.12	37.61	1363.65	1330.76	1398.45	1619.07	1623.16	1329.67	1750.43	1361.55	1759.19	1910.3	2196.44	1532.79
M510T73			0.388111	1.61188	0.0416484	510.412	73.2575	1409.68	1179.83	353.557	1006.85	1299.46	1809.74	818.384	2293.17	2268.72	1758.09	2339.28	1900.77
M451T627			0.135445	0.752382	0.0416555	451.326	627.289	454.906	337.164	541.755	322.705	405.849	540.122	346.309	374.567	379.446	327.246	217.455	313.053
M559T41			0.678832	2.17478	0.0416637	559.086	41.216	1906.36	2157.83	1628.14	567.302	587.737	3356	6491.48	2631.65	4928.77	2680.74	3966.52	1491
M193T343			0.150774	1.44037	0.0416992	193.061	343.229	319.188	420.538	171.629	222.47	214.154	140.774	433.589	299.17	380.102	312.518	360.363	358.619
M773T78			0.452323	1.35177	0.0418201	772.583	77.853	3586.48	2051	2871.68	1695.56	2181.14	2247.99	2773.78	3941.95	2679.38	4067.58	3011.96	3306.96
M207T62			0.497576	1.89393	0.0418488	207.068	61.658	719.271	1916.19	2122.77	2144.94	1727.39	778.961	951.173	1698.88	3575.39	3876.34	3511.8	4207.4
M601T47			0.387014	0.574939	0.0418856	601.36	47.0535	1990.82	1523.24	2592.73	1394.36	825.129	2963.68	847.93	747.903	1497.45	1196.86	1148.92	1051.97
M439T737			0.10159	1.45238	0.0419567	439.138	736.941	166.51	88.4997	99.4642	81.0063	77.7055	57.1556	128.386	120.481	128.768	119.486	185	146.234
M229T177_2			0.502871	1.63083	0.0420429	229.05	176.547	3749.84	1207.58	1325.56	1911.94	679.268	2747.37	2634.12	4210.05	2780.12	3179.52	2700.75	3448.17
M215T469			0.219357	0.706353	0.0420861	215.064	469.198	1213.83	932.186	1086.56	657.386	710.582	1138.32	1008.89	597.874	674.836	726.153	483.556	562.359
M343T78			0.475158	1.32301	0.0420896	343.137	78.209	2601.98	2742.43	3496.12	4472.65	5110.97	4462.77	4550.3	5161.18	4033.06	5955.26	5963.3	4616.46
M535T613			0.201688	0.755019	0.0421125	534.892	613.425	933.656	1030.56	527.766	919.43	828.261	717.005	634.458	798.873	545.038	692.542	479.572	591.904
M221T418			0.129896	1.17311	0.0421472	221.092	417.592	497.159	388.418	417.31	356.194	499.535	440.229	548.571	534.608	531.412	512.13	401.681	520.321
M369T1205			0.464819	0.570471	0.0421599	369.3	1204.96	3534.66	1659.69	1907.38	3897.08	3005.05	2046.42	1288.13	2950.71	950.548	1838.75	1120.38	1007.7
M269T128			1.95385	0.426456	0.0422366	269.248	128.128	54944.3	47626.1	25477.7	14821.7	14816.4	31359.8	6526.36	12752.1	6632.2	11450.9	12317.4	30940.9
M353T544_1			1.90976	1.47543	0.0422939	352.943	543.766	51525.4	20485.7	29589.6	24300.9	32607.9	48911.4	58483.8	28654.1	50644.1	55442.9	60754.3	52056.2
M444T51_2			0.363394	0.523826	0.0423577	444.349	51.168	1428.71	679.73	2090.29	2289.12	1473.17	825.258	1149.54	352.887	403.572	685.379	1125.83	885.265
M482T265			0.202772	1.46875	0.0424053	482.346	265.468	608.88	403.448	411.929	525.925	456.513	376.604	389.191	655.994	717.894	741.771	558.951	1024.18
M501T758			0.110452	1.52448	0.0424397	501.217	758.188	143.112	82.2643	171.314	24.6128	102.044	123.53	196.261	202.55	166.551	147.286	149.408	124.093
M628T69_1			0.473849	1.78905	0.0424532	628.36	69.4605	1782.9	753.263	2270.4	779.321	1532.81	957.449	1768.14	1359.46	3000.34	1641.02	3043.93	3635.75
M386T74			0.842517	1.5268	0.0424864	386.271	74.367	5521.47	7920.45	7392.46	2880.34	6990.14	4532.11	5831.02	7414.21	8020.97	8348.31	12952.8	11232.5
M545T76_2			0.358567	1.35371	0.0426973	545.341	75.661	1819.65	2232.72	1763.05	1328.1	1665.01	947.876	1918.17	2068.79	1701.18	2371.79	2247.08	2900.3
M324T774			0.472635	0.467148	0.0426979	324.069	774.324	2214.28	1320.8	835.083	3506.17	2727.53	1660.61	2093.4	660.322	660.912	1164.21	434.981	715.496
M172T64			0.395254	1.56113	0.042864	172.079	63.781	1170.64	1481.27	1868.02	1146.97	1590.13	1359.26	876.569	3147.99	2560.02	2012.83	2012.39	2841.38
M250T720			0.263994	1.13814	0.0429351	250.092	719.686	2034.71	1788.99	1700.83	2081.71	1611.03	1946.06	2206.81	1927.64	2399.01	1874.09	2198.67	2099.2
M277T52_1			0.485347	0.796581	0.0429475	276.976	51.813	5022.51	5786.57	5467.53	5627.6	7798.17	7964.86	4554.58	5082.4	4368.08	5601.04	5131.57	5267.32
M537T334			0.181252	1.64754	0.0429592	537.33	334.17	433.281	278.901	153.328	291.061	221.07	66.7617	270.361	320.387	373.221	393.652	573.85	448.243
M168T132			0.357763	1.42626	0.0430841	168.102	131.588	1573.81	1094.7	1177.61	1115.56	1166.8	1109.88	1229.63	1204.83	2393.55	1995.57	2120.62	1379.54
M231T740			0.148513	1.2621	0.043085	231.098	740.28	547.941	347.643	383.129	329.044	346.72	476.486	574.113	507.712	494.281	554.046	382.514	555.462
M402T55_1			0.393578	1.57864	0.043123	401.897	55.368	1406.99	1078.55	1395.53	1003.58	1888.77	803.354	1189.36	1367.48	1831.36	2368.91	2214.89	2989.03
M559T76_1			0.658841	1.62777	0.0431346	559.301	76.3015	4929.11	2628.51	2283.14	2544.62	2693.27	1854.85	3803.39	3498.35	6269.24	6498.98	4766.46	2727.51
M173T566			0.343351	2.66448	0.0432001	173.081	566.488	443.351	281.661	379.436	408.547	303.371	449.205	446.458	495.236	942.079	924.157	957.501	2271.14
M149T749			0.173518	1.30933	0.0432406	149.034	749.185	537.428	386.285	547.435	392.515	416.601	443.776	835.32	520.32	569.883	580.368	609.319	451.468
M247T368			0.248699	2.06749	0.0432728	247.112	368.205	375.328	291.807	183.632	317.792	227.955	216.803	418.435	540.148	487.314	310.538	1137.96	441.122
M484T259			0.565164	2.09639	0.0434703	484.362	259.376	2065.03	1130.83	814.643	1138.4	2276.99	73.2048	2463.1	3059.85	937.797	1747.61	4404.79	3107.88
M755T76			0.670275	1.46963	0.0435571	754.528	76.291	2857.54	4126.97	5279.69	2654.84	6646.29	6674.06	9419.99	8142.95	6419.03	5932.5	5946.35	5640.56
M495T62			0.505184	1.5162	0.043604	495.275	61.908	3062.3	1756.04	1911.13	2376.94	3274.05	2309.72	4028.79	5796.98	2247.53	3310.7	3095.82	3793.49
M275T546			0.307984	0.643034	0.0436109	274.966	546.215	1648	1710.63	1535.24	945.055	1032.81	1569.02	392.57	653.457	1264.78	743.297	1528.02	845.568
M269T468			0.166023	0.810365	0.0436181	269.163	468.399	815.875	648.781	568.314	733.788	555.392	763.87	633.632	530.156	634.339	401.784	558.309	552.944
M237T71			0.603898	0.487707	0.0436963	237.079	71.409	1753.21	3943.72	5923.1	5072.77	4911.69	2074.1	801.573	1093.59	3688.72	657.881	3315.31	1991.14
M500T752			0.204632	0.353752	0.0437171	500.137	751.659	447.804	290.512	80.4704	252.78	729.944	259.766	193.181	92.346	181.931	194.202	30.3671	37.1543
M885T79_2			0.341577	1.3452	0.0437352	884.59	78.643	2079.94	1391.35	1420.2	1061.52	1906.93	737.593	1762.7	2148.72	2026.29	1788.51	1980.12	1859.08
M406T753_1			0.183377	2.67139	0.0438343	405.999	752.821	72.3822	59.3905	75.0931	77.0985	144.686	180.417	149.689	261.271	201.327	588.096	321.932	104.745
M941T544			0.358186	1.71456	0.0438506	940.804	544.356	1372.31	735.169	712.405	333.846	713.295	1502.67	1816.88	629.866	1293.82	1661.16	2078.01	1726.92
M883T78_2			0.39964	1.36724	0.04389	882.584	78.433	2125.26	1784.69	1822.43	1648.73	2452.46	1495.5	3383.97	2123.53	2790.17	1643.72	3136.94	2411.25
M714T327			0.125956	1.68572	0.0439351	714.414	327.498	183.731	101.294	57.1662	116.754	85.7876	107.21	71.4643	208.045	232.792	136.67	249.625	200.397
M382T74_1			0.604596	1.36158	0.0439674	382.219	74.4245	3611.29	4938.38	4916.8	3854.14	3670.1	5065.04	5875.01	5805.26	8418.62	3889.97	5015.04	6473.14
M258T511			0.0952507	1.28299	0.0439954	258.145	511.435	139.413	178.056	131.833	179.551	149.578	158.665	220.641	247.171	190.497	212.758	121.862	209.352
M267T932			0.162273	1.27232	0.0440056	267.109	932.399	417.986	477.942	647.68	504.364	586.357	632.945	667.737	774.834	563.202	897.661	687.012	566.585
M198T630			0.114291	0.765157	0.0441623	198.024	630.222	280.121	318.158	219.275	336.737	359.445	227.597	189.403	235.585	192.021	300.551	187.652	227.181
M304T497			0.165081	1.95868	0.0442101	304.096	496.853	132.791	62.9271	107.227	121.348	67.3244	156.064	167.525	151.219	403.866	171.446	252.713	121.837
M491T545			0.35293	1.18901	0.0442147	490.855	544.706	3464.94	2355.51	2513.11	2630.27	2684.42	2881.63	3749.33	2682.58	3301.75	3380.74	3578.44	2961.34
M156T171			0.163948	1.22685	0.0442697	156.102	170.733	700.118	700.417	668.238	420.482	517.695	623.001	914.549	741.362	646.646	750.83	710.581	689.44
M297T1203			3.05931	0.554229	0.0443045	297.152	1203.09	76931.2	125676	127814	48225.6	121196	109747	16236.4	49344.7	44343.1	63662.1	122624	41642.3
M292T38			0.447545	0.720007	0.0443813	292.244	37.529	4013.85	2564.88	3524.6	4062.21	3332	3377.35	1240.04	1800.43	2674.93	3370.33	3512.02	2432.32
M379T141			0.377069	0.494355	0.0446157	379.036	140.635	2374.32	907.434	483.766	1794.79	937.193	1796.55	599.408	705.256	988.808	361.1	816.664	628.971
M173T94			1.59896	2.99513	0.0446464	173.118	93.917	6408.44	6938.76	8172.92	2404.91	7692.44	5289.05	7182.76	35746.2	29277.9	3973.93	23500.3	10858.6
M605T545			0.383498	1.3758	0.0446958	604.863	544.883	2502.21	1272.65	1333.56	1485.34	1779.04	2227.46	2887.77	1540.72	2549.38	2183.84	2797.91	2624.2
M302T636			0.450359	1.78243	0.0447182	302.121	636.134	1481.57	949.012	1321.78	1505.35	939.57	2296.7	3839.52	3674.22	1218.36	2710.25	1693.2	2004.36
M267T381_3			6.50808	1.22427	0.0447307	267.073	380.704	1.17707e+06	945303	782468	709718	828676	977933	1.14037e+06	1.02061e+06	903293	1.31249e+06	1.15079e+06	1.10943e+06
M663T67			0.575998	1.81849	0.044798	663.423	67.127	3939	1752.79	1436.14	349.307	2361.66	893.483	3828.11	2423.11	2898.37	2290.74	4737.05	3339.36
M738T540			0.846294	0.815667	0.0448346	737.517	539.601	20732.7	20785.1	20106.2	21872.4	21959.8	18838.2	18405.5	21193.3	18110.4	18401.8	9836.39	15435.4
M133T178_2			1.1464	0.805895	0.0448361	132.996	177.735	34277.7	29844.1	29869.5	37103.9	42862.7	32322.1	20324.3	29095.4	26392.4	25105.3	35462.1	29860.5
M136T96			7.76988	0.610802	0.0448394	135.945	96.283	722628	852895	300668	1.02877e+06	922090	918130	351149	875056	492855	458917	369475	350913
M229T299			0.245408	1.8633	0.044857	229.099	299.468	360.291	217.682	406.076	410.973	447.222	340.13	368.439	616.504	520.562	729.171	535.098	1296.65
M679T34			0.338085	0.532997	0.0449731	679.091	33.975	592.263	1668.3	1719.77	1597.42	1338.31	420.358	635.023	744.874	618.963	1005.63	521.799	384.002
M537T1201			0.998894	1.80196	0.0450214	537.222	1201.33	6263.32	5036.57	9480.64	5410.4	5304.67	3119.2	11751.6	10074.5	6288.04	8480.2	18617.9	7162.26
M253T49			0.744369	2.20053	0.0450692	253.143	49.4445	2275.11	1777.02	2611.4	1948.93	2458.25	3373.83	2983.92	873.905	7764.01	5491.66	5484.14	9187.96
M403T511			0.104541	1.50282	0.0451612	403.218	511.041	68.4397	124.658	115.05	77.9917	134.601	81.5264	175.699	217.27	152.626	103.696	93.0021	162.807
M781T72			0.630461	1.43153	0.0452644	781.5	72.066	3195.23	5341.25	5432.11	2407.41	5071.76	4661.83	8537.45	6991.41	6895.54	5924.57	4411.47	4616.19
M523T67			0.523526	1.86628	0.0452644	523.442	66.556	2668.77	1351.82	1059.77	955.285	1022.2	1366.43	2219.72	2740.59	1688.91	1220.53	3872.99	3979.3
M560T70_1			0.368905	0.823461	0.0453098	559.687	69.5835	4621.37	4145.35	4631.24	3580.13	5710.48	3830.05	3517.48	3615.08	3979.86	4011.56	3660.92	3052.13
M424T38_2			0.308444	1.37147	0.0453261	424.104	37.858	1231.72	1973.13	1190.38	1008.45	836.411	1647	2406.79	1615.92	1573.65	1805.86	1776.73	1637.99
M161T738			0.449481	1.7765	0.045329	161.045	737.745	1674.19	1368.98	1309.75	1666.43	1588.64	1308.07	3946.2	1720.21	1704.94	4303.84	2661.72	1502.47
M339T1207			0.214796	0.818558	0.0453587	339.325	1206.83	1473.47	1027.87	1125.97	1348.18	1407.04	1356.15	1159.28	976.332	1029.15	1366.54	932.993	870.271
M981T545			0.341589	1.56839	0.0453981	980.74	544.606	1658.34	410.231	646.047	652.684	1076.5	1131.19	1944.88	890.032	1440.03	1578.61	1506.88	1383.31
M720T174			1.19325	0.432381	0.0454586	720.496	174.226	6328.12	23591.1	12363.8	11583.6	9249.07	4744.08	3618.12	7517.17	2920	5209.09	4700.32	5376.57
M420T75			0.374726	1.55088	0.0454753	420.149	75.473	1458.34	1505.8	1940.71	1007.56	850.683	1201.81	1370.91	1992.15	1911.66	2295.08	1517.17	3265.66
M299T724			0.457095	1.29954	0.0456386	299.025	723.626	4230.39	3691.32	3585.18	2595.04	2929.14	2490.92	5166.07	3103.14	4291.64	3478.9	4709.64	4620.31
M357T175_2			0.183987	1.12432	0.0456889	357.05	174.567	1427.88	1178.15	1207.67	1146.6	1071.31	1323.48	1532.61	1272.22	1298.36	1414.53	1439.02	1312.69
M209T75			1.44221	2.21572	0.0458347	209.154	75.1185	9623.87	13656.8	10458.5	9654.18	5207.88	8590.82	7088.46	5730.37	26469.2	26400.3	24553.8	36479.4
M293T719			0.347489	0.800705	0.0458587	293.176	719.366	3707.37	3329.95	2693.51	2973.96	2820.87	3141.91	2040.1	3164.66	2725.88	2961.06	2324.75	1730.78
M473T293			0.299329	1.59863	0.0458608	473.279	292.541	971.509	776.023	682.01	1073.28	960.773	332.715	413.168	1572.1	1445.15	1252.35	1442.76	1542
M545T282			0.224446	1.74698	0.0458735	545.296	282.335	477.255	424.953	488.224	513.093	185.206	95.5343	200.682	575.299	706.129	697.965	838.088	797.694
M184T338			0.381156	1.99152	0.0459011	184.097	337.596	917.197	763.615	926.981	332.483	992.867	119.515	737.218	2364.24	1270.85	690.417	1649.05	1359.2
M338T556			0.286222	1.6823	0.045951	338.087	555.53	943.031	759.432	369.044	228.844	506.389	492.205	687.231	1211.04	675.478	760.326	808.199	1407.55
M100T1224			0.600458	0.673424	0.0459584	99.9251	1224.3	6549.97	6322.33	5465.77	4620.6	6338.94	7645.28	4199.96	7068.24	3696.65	4974.7	1232.97	3705.74
M119T126			1.04719	0.433394	0.0460741	119.034	125.894	5210.51	3728.66	12559	14277.2	11942.1	10808.7	3533.87	4650.75	1505.78	3181.88	399.598	12093
M381T76			1.46806	0.326878	0.0462056	381.262	75.678	14244	17526.4	10649.3	15784.7	42617.5	5950.44	5890.44	5436.27	7381.63	4666.47	7140.96	4385.79
M264T324			0.0992692	1.29236	0.0462209	264.143	323.829	188.11	178.918	246.659	152.73	145.496	141.121	170.949	200.207	253.374	233.865	222.486	280.022
M266T152			0.154862	0.846656	0.04635	266.033	152.3	707.315	944.061	753.38	828.746	720.587	693.936	647.386	711.493	757.278	688.588	515.443	615.091
M399T270			0.176456	1.42231	0.0463786	399.328	269.62	351.16	413.052	349.031	370.444	434.508	175.079	356.731	644.906	457.55	388.423	465.122	664.559
M359T363			1.26404	2.60113	0.0463868	359.013	363.488	5063.61	3578.3	4185.64	5515.47	5302.01	8089.2	3541.14	20581.2	6111.73	21533.9	7345.11	23431.6
M686T53_2			0.227522	0.729916	0.046494	686.417	53.0735	1014.26	870.439	611.879	714.665	994.8	1236.95	585.964	546.688	678.043	857.236	790.441	514.554
M394T538			0.231173	1.52276	0.0465225	394.027	538.078	626.99	353.416	299.921	120.288	672.813	509.893	596.967	487.231	583.207	794.368	772.834	699.169
M224T49			0.284974	0.826116	0.0466266	224.028	49.41	1891.87	1745.15	1833.57	2174.77	2285.45	2205.31	1885.15	1494.94	2113.16	1787.37	1397.38	1347.84
M269T153			0.657494	1.30894	0.0466468	269.248	153.143	7660.97	6577.14	6617.36	4984.13	7552.54	5726.95	10718.8	10584.9	8279.05	6815.04	6040.32	8766.32
M312T59_1			1.51363	0.657465	0.0466551	311.989	59.043	21436.8	25995.6	25483.2	50708.2	23944.8	31451.6	21700.8	23285.5	18355	20006.2	17088.5	17263.5
M313T79			0.644358	0.844078	0.0466893	312.99	78.556	13581.8	14177.1	14450.4	14861.1	13417.6	12912.3	12972.8	13370.8	12414	13294.7	7666.83	10677.3
M403T423			0.0931881	1.73146	0.0466958	403.068	423.445	52.6705	37.4898	69.6701	62.5707	43.0225	73.1244	98.3645	153.486	108.566	31.3551	72.1658	122.246
M422T65			0.497851	1.41788	0.0467275	422.181	65.358	3860.15	2798.6	1987.75	2774.32	2474.17	2272.68	4769.69	3002.42	3649.47	3017.32	5402.7	3082.26
M696T255			0.342935	0.700704	0.0467751	696.492	254.833	2714.66	1775.59	1743.88	2775.11	2312.87	1202.97	1213.96	1148.06	1363.78	1510.21	1794.17	1746.17
M401T74_2			0.492869	0.670816	0.0468192	401.288	73.9235	3946.34	4930.6	2803.63	3704.53	3990.13	2721.35	3713.42	950.99	2599.45	1596.24	3030.51	2932.13
M701T446			0.285497	1.56768	0.0468413	701.288	445.542	478.895	1088.8	661.86	567.579	936.859	708.633	556.424	996.119	1254.42	1448.58	1676.46	1032.62
M325T1153			1.64892	0.805726	0.0468752	325.183	1152.52	61967.5	73209	74400.4	87122.3	72148	61668.7	54887.8	74987.6	63944.7	61809.7	41268.7	49979.2
M565T54			0.289006	0.455153	0.0469503	564.533	54.1655	257.764	515.143	1173.38	673.829	967.28	1513.5	477.002	710.954	180.221	265.779	461.59	226.146
M815T258			0.719173	0.65127	0.047026	814.558	258.421	7476.03	7812.27	7672.36	8850.32	14276.2	4728.14	5542.58	5335.69	6263.62	5818.97	4924.94	5208.65
M216T76_2			0.576979	1.66157	0.0471217	216.168	75.668	3727.28	2189.18	2741.73	2920.93	2097.79	1175.72	2394.52	6329.84	4333.92	2325.01	4277.13	5018.25
M316T1216			1.01697	1.53739	0.0471923	315.964	1215.78	14469.2	7906.28	13696.8	10251.1	8908.72	10739.6	20955.6	9961.88	11575.9	24507.9	14066.4	20356.5
M692T253			0.265357	0.517078	0.0472609	692.464	253.28	651.83	733.613	1130.15	574.931	1300.53	255.684	195.325	480.761	342.067	517.316	324.31	542.949
M289T599			0.109396	1.55812	0.0473239	289.091	599.276	85.3211	72.4575	116.511	42.1099	122.844	120.466	145.224	127.88	188.991	210.409	94.6645	104.926
M195T736			0.714309	2.3828	0.047338	195.05	735.695	1889.61	2743.63	1062.62	1578.5	1587.91	1224.85	3169.89	2863.94	1494.76	2974.14	8399.86	5132.98
M511T73			0.796379	1.69058	0.047348	511.403	73.479	2548.43	5038.91	4636.35	5031.29	4500.82	2005.41	10532.7	5697.54	6095.26	4603.17	3921.08	9320.56
M565T467_1			0.171515	0.838516	0.047415	565.029	467.012	979.594	888.228	775.504	1127.74	836.744	1045.53	674.316	950.467	803.679	808.373	701.058	802.527
M185T54			0.620406	0.794403	0.047421	184.937	54.257	8936.26	9573.05	13565.4	11228.3	10763.1	10857.3	10532.6	7742.82	7209.18	11252.9	7565.07	7272.74
M339T762			0.133917	0.833214	0.0474367	339.038	761.619	616.716	511.792	459.813	552.161	613.298	511.31	533.227	396.83	425.765	343.968	521.994	498.734
M329T35			0.343866	3.01359	0.0474775	329.123	35.133	440.07	319.024	379.862	328.4	227.648	225.699	229.625	139.434	1202.17	1144.85	1064.54	2007.6
M227T175			1.27004	0.813787	0.0474815	227.201	175.406	43000.5	34441.8	34857.1	39043.7	47069.8	47625.6	24922.5	32734.4	30923.3	33230.4	42927.4	35484.8
M230T568			0.0932632	1.51873	0.0475504	230.114	568.28	108.326	60.5477	96.7329	79.6551	68.5635	68.5397	78.7944	124.076	165.82	154.415	65.5244	143.952
M161T1318			0.91108	0.533219	0.0475568	160.911	1317.89	10039.1	4660.56	9615.59	4576.58	15751.8	11586.3	5482.34	4017.41	3191.4	4011.77	8931.72	4348.19
M425T76_1			0.383654	0.752369	0.047571	425.113	75.691	2284.9	2603.96	2914.99	3701.29	2602.24	2690.98	1741.1	2243.21	3193.58	1995.62	1840.39	1624.67
M335T489			0.0894501	2.76425	0.0475966	335.189	489.26	21.1796	16.8197	39.0924	15.1072	17.5273	33.0252	63.607	135.883	54.2739	96.3342	29.6875	14.8152
M197T206			0.276145	1.29327	0.0476469	197.056	206.37	1171.2	1200.85	1400.12	1147.58	1272.49	1127.57	1199.48	2232.19	1384.19	1304.43	1654.55	1691.63
M309T778			0.289984	0.390644	0.0476823	308.991	777.998	100.814	957.723	725.55	854.724	937.89	137.911	148.576	392.994	136.145	225.318	201.749	346.307
M282T1205_1			0.43743	0.753503	0.0477735	282.251	1205.09	4023.99	2928.25	2780.97	5354.89	3323.42	3587.52	2891.14	2754.66	3162.41	2307.68	2761.85	2698.61
M775T68			1.74338	1.56967	0.0477775	774.536	67.9885	17179	27760.1	33784.4	19623	27648.9	41022.7	46493.7	51073.8	40972.9	36118.5	21772.8	65731.6
M774T68			2.53567	1.63508	0.0478657	773.532	67.67	31499.1	52679.4	71045.9	37366.2	53784.7	73811.5	80691.5	104217	82127.1	75083.9	41773.3	139637
M203T73			1.60537	3.32139	0.0481646	203.128	73.258	7789.58	5822.03	5431.18	2544.54	7210.62	2902.27	4315.45	30083.3	16249.1	2724.81	35249.8	16666.4
M216T389			0.0930984	1.48977	0.0481708	216.143	388.589	126.474	172.331	71.4373	51.6597	88.5835	57.1903	153.941	128.861	140.271	155.199	108.956	158.48
M310T68			0.234379	0.826415	0.0482526	310.109	68.383	2360.54	1890.03	2129.62	1708.15	1969.97	1661.84	2118.67	1565.56	1431.93	1636.18	1439.29	1494.09
M260T590			0.133562	1.36164	0.0483978	260.046	589.564	241.074	214.5	236.428	263.206	358.997	208.109	269.83	314.369	255.751	478.502	389.629	364.761
M185T1294			0.908647	2.11638	0.0484243	184.937	1293.9	6118.05	6977.26	1594.49	5953.2	2832.98	854.558	8874.97	4967.33	5319.99	12095.7	14950.8	5283.79
M617T88			0.273997	0.815191	0.0484704	617.149	88.239	2035.65	1671.14	1877.17	1558.13	2140.07	1518.99	1108.89	1396.09	1299.61	1555.18	1606.38	1838.86
M410T55			0.239308	0.687772	0.0486081	410.326	55.027	1146.59	1094.29	1203.57	665.855	1352.86	1474.87	1268.29	981.232	598.267	535.548	740.033	648.415
M185T609			0.409414	1.83634	0.0486346	185.043	608.872	722.714	941.391	1517.46	786.275	857.706	1619.96	2984.54	559.76	1442.17	1838.35	2783.04	2228.26
M403T71			0.807906	1.82568	0.0486558	403.224	70.8065	4612.53	2864.67	5305.27	6146.08	1565.66	5116.2	2245.11	9826.67	9280.71	4785.19	10775	9843.71
M453T70_2			0.407915	1.40303	0.0487029	453.248	69.5975	2154.82	2689.99	2513.39	2633.61	1744.69	1196.33	2513.93	4480.64	2885.11	3045.54	2505.8	2714.07
M673T544_2			0.206643	1.22368	0.0487161	672.832	544.223	1047.39	619.724	1069.99	863.583	1103.37	1080.63	1387.43	1143.76	1084.11	1270.53	992.31	1200.48
M398T72			0.693656	0.683787	0.0488286	398.253	72.07	7270.5	9347.15	6073.81	6411.1	8174.53	6169.52	4794.14	8117.43	3766.7	2058.68	4392.51	6578.75
M535T381_1			2.14073	1.43219	0.049013	535.152	380.71	79336.4	46226.5	39059.6	28443.4	46358.4	69942.9	83812.1	52203.7	59378.1	89474.4	83419.6	74785.9
M95T686			0.53827	0.932796	0.0490518	95.024	686.047	22684.4	21157.5	20183.3	21520.7	22869.3	22314.9	21499.5	21524.8	18977	20902.8	18724.4	20316
M697T328			0.109955	1.50437	0.0490541	697.344	328.387	143.965	155.967	140.054	144.225	99.9631	104.798	280.047	132.481	130.353	247.05	251.445	145.526
M117T679			0.305632	0.624432	0.0491597	117.019	678.692	1352.48	704.238	1353.39	1381.89	1531.34	1617.81	246.587	1209.17	1459.44	593.536	685.74	764.224
M307T54_2			0.26495	0.641606	0.0491943	307.312	53.663	1101.45	1112.49	1327.36	891.381	951.448	1243.9	422.085	1268.86	792.392	643.018	982.297	143.934
M535T836			0.238121	2.53079	0.0492366	535.035	836.3	510.214	63.3851	36.9172	161.146	88.6765	134.19	53.107	320.889	377.86	607.758	605.094	552.236
M272T646			0.0724641	1.81787	0.0493357	272.172	646.457	39.9341	29.9287	13.6183	65.5319	43.8185	47.2631	49.122	85.6296	42.6112	118.32	45.9972	94.7815
M340T791			0.559711	0.542997	0.0494122	339.902	790.691	1841.39	5221.17	3143.27	3729.99	3586.42	1251	1017.54	2182.03	1669.47	1079.15	1529.69	2715.93
M292T56			0.780077	0.587622	0.0495128	292.228	56.138	5812.35	7625.89	5471.03	7391.92	10979.5	8490.19	9409.82	6285.94	2972.57	3050.81	3075.88	2100.96
M212T176_2			2.50111	0.510135	0.0495309	212.1	176.484	68535.2	63902.8	68234.2	64534.7	67444.8	73370.5	74225.8	66388.1	1830.63	1320.59	61434.5	1926.58
M411T75_2			0.486353	0.602928	0.0495746	411.315	75.2955	3233.8	3217.79	3368.6	3458.51	1545.35	2882.23	1547.97	1210.02	1210.11	1558.87	3931.11	1217.53
M293T74_2			5.04737	0.572954	0.0495927	293.175	74.47	182710	222022	373468	400868	394508	308224	225866	389903	117847	150167	99591.4	94809.1
M233T1198			1.68633	1.35736	0.0496344	232.924	1198.32	38243.4	38426.7	45184.1	25320.9	35471.4	29636.9	45067.7	37761	37092.5	43916.4	56464.1	67843.6
M351T74			0.242023	0.761654	0.0496897	351.133	73.972	837.51	997.976	1013.53	1460.64	1262.04	1584.99	871.559	990.815	977.889	1017.18	868.757	724.731
M133T81_1			0.229552	0.820488	0.0497534	132.867	81.261	1132.6	1480.63	1476.1	1493.77	1405.84	1575.44	1225.65	859.926	996.462	1172.83	1221.6	1550.52
M843T544			0.435831	1.67809	0.0497602	842.828	544.205	2323.22	743.71	1135.37	774.058	1169.42	2434.19	2860.59	1139.8	1818.43	2910.96	2953.91	2714.32
M315T38			0.893627	0.609372	0.0497661	315.03	37.547	8142.72	8163.57	10355.9	10402.3	10149.4	11513	10044.8	9500.7	9188.64	2618.16	2474.27	1959.93
M365T63			0.75816	0.680468	0.0497875	365.341	62.894	9304.18	11437.1	7378.81	9408.84	13561.3	5538.93	5565.84	8820.98	5866.23	5994.62	4240.58	8046.11
M143T680			0.113729	0.921161	0.0498247	143.045	679.968	853.313	781.985	743.089	805.774	873.082	831.507	799.056	758.894	751.673	805.785	666.127	721.789
M299T738			0.229459	1.64538	0.0498392	299.098	737.775	458.298	371.56	295.818	261.744	414.922	991.718	792.018	576.057	545.283	1077.65	782.319	823.958
M360T548			0.392049	1.94565	0.0498776	360.103	547.681	1302.39	636.502	422.621	533.098	494.431	1188.55	1881.12	808.174	1666.35	656.741	2517.77	1376.2
M567T65			0.331273	1.41599	0.0499069	567.294	64.691	1115.17	991.376	1258.41	1453.08	1310.72	1808.67	2607.41	1756.33	1552.82	1661.26	1233.22	2428.27
M159T226			0.698769	1.45319	0.0499608	159.102	225.58	5344.48	6156.02	4492.48	3805.85	6619.35	3852.43	4910.58	8870.27	7710.74	4228.14	9182.02	9087.16
M327T334			0.183591	1.27759	0.0499859	327.134	334.065	716.431	741.064	607.168	579.412	552.552	289.017	796.24	632.257	718.292	697.125	782.302	827.009
M199T1195			0.259979	0.742591	0.050054	198.954	1194.67	1800.69	1746.73	1680.48	1118.53	1743.58	1601.21	1441.56	887.6	1373.43	1388.97	572.626	1532.43
M661T497			0.112758	1.54296	0.0501011	661.273	497.331	159.66	113.023	39.4248	73.7484	89.3733	116.155	188.385	164.408	192.648	162.657	120.499	83.8827
M372T537			0.269706	1.41075	0.0501102	372.036	537.317	1160.97	971.352	1026.71	467.939	615.453	1046.4	1373.47	731.036	1175.55	1229.76	1586.76	1364.64
M274T171			0.229498	1.34042	0.0501705	274.075	171.371	921.845	644.863	755.475	429.86	584.339	552.031	718.65	955.733	881.308	609.461	1054.08	992.864
M305T754			0.310125	2.29821	0.0502223	305.099	754.04	726.822	62.1584	89.4444	148.675	164.218	867.091	1425.2	543.555	867.934	650.904	722.035	521.032
M287T1081			0.478608	0.684122	0.0502744	286.911	1080.73	3516.28	4484.02	2396.18	3410.29	2685.23	4163.79	3969.89	2527.77	1430.44	1788.22	2328.92	2085.84
M78T1163			0.695417	0.566362	0.0503254	77.9691	1162.62	4921.31	6867.9	4777.54	3839.28	5811.99	11197	4734.53	4945.94	4101.9	2536.67	1344.2	3527.21
M413T64			0.435093	1.38098	0.0504223	413.265	64.067	2652.25	2173.51	2245.28	1458.03	2674.89	3644.83	3946.46	2411.14	3004.68	3350.76	4549.08	3243.77
M307T742			0.442786	3.22711	0.0504262	307.114	742.356	735.042	381.236	321.208	367.553	409.268	428.48	625.738	3075.44	1285.08	677.721	2378.16	486.414
M607T541			0.28328	1.27985	0.0504896	606.956	541.443	1632.02	1180.35	1104.3	806.511	1415.14	1544.84	1849.24	1262.02	1594.28	1587.52	1966.83	1573.43
M133T142			0.634992	0.617628	0.0505257	133.001	142.129	7551.13	8067.13	3548.25	5050.64	6727.12	3994.55	4254.67	4764.67	3859.22	1116.85	5220.04	2363.76
M340T75			0.691384	1.30645	0.0505739	340.284	75.448	9747.95	6877.3	9234.82	7213.91	7787.88	6675.06	8883.35	11072.1	9025.64	14812.8	8698.77	9611.85
M316T1355			0.777739	1.55929	0.0506278	315.964	1354.94	5463.16	5422.18	5304.05	6026.8	5318.98	5726.11	2842.31	10420.4	12202.9	10911.1	6785.49	8701.81
M517T543			0.200316	1.30076	0.0507115	516.947	543.285	849.651	421.233	782.787	510.914	599.896	559.505	796.294	878.941	779.665	992.337	616.339	780.438
M571T456			0.573232	1.54572	0.0507178	571.287	456.082	3694.7	3461.91	1528.16	3023.93	1936.65	4063.3	4439.21	4616.44	4126.24	3622.43	7351.99	3216.36
M258T525			0.115618	1.3002	0.0507593	258.145	524.785	264.769	234.185	232.815	206.262	223.849	164.233	295.355	192.274	303.039	246.148	300.45	386.95
M361T341			0.190739	2.30229	0.0507806	361.196	340.633	147.331	151.944	148.697	158.477	143.784	122.48	51.5182	316.987	465.292	125.496	570.34	479.604
M340T69			0.91974	1.70997	0.0508306	340.251	68.9905	8123.1	6212.4	6088.2	6142.01	5753.76	5370.33	7645.38	8969.89	9984.34	9282.2	8112.23	20454.5
M457T767			0.1379	1.36248	0.0508382	457.22	766.813	225.435	151.898	350.491	224.825	223.027	267.508	306.877	362.328	392.546	407.685	254.936	241.934
M235T1115			0.677232	0.712263	0.0510075	234.921	1114.69	6495.16	8843.4	7573.14	9343.58	3851.88	10080.3	5594.98	5383.46	6232.02	6631.33	4905.69	4150.12
M335T293			0.353643	2.10655	0.0510361	335.221	292.739	609.513	908.204	316.839	395.635	559.593	702.097	237.341	1383.76	1447.91	2290.63	1091.65	904.539
M618T65_2			0.230309	2.0042	0.0510529	618.376	65.0155	357.362	70.1411	499.875	240.317	116.923	219.338	448.789	298.476	617.333	263.039	885.943	500.649
M493T361			0.961705	0.44962	0.0510932	492.96	360.983	4626.77	10370.4	17405.9	6802.36	3788.3	10999.4	6115.59	3168.22	1134.63	6856.75	3135.63	3865.58
M396T37			0.449212	1.53377	0.0513718	396.263	37.2145	1946.76	1044.89	1410.45	1920.63	3749.07	1625.92	2693.8	3854.29	2011.83	3366.28	2652.56	3362.88
M626T74_1			0.674301	1.48302	0.0513801	625.538	73.8775	4836.74	2470.01	3988.67	1506.71	4983.62	5020.74	4511.56	3841.86	5609.26	6477.15	7744.49	5638.25
M498T411			0.26537	1.93002	0.0514162	498.004	411.31	341.106	173.013	374.675	364.993	435.512	562.384	1001.19	411.478	584.516	244.351	1168.16	936.104
M228T469			0.45201	0.6198	0.0514967	228.058	468.556	2925.99	3420.28	3177.59	2935.87	3026.74	2321.3	601.231	204.369	3200.06	2805.6	2145.16	2080.83
M697T59			0.874328	0.556221	0.0515563	697.471	59.3165	13522.8	7677.61	11953.3	6430.95	10263	2505.03	2760.04	5654.27	4058.96	4499.02	4960.13	7187.29
M602T309			0.993536	1.89504	0.0515647	602.299	309.474	1149.08	9953.08	9569.56	6419.76	6630.97	649.398	4583.7	15696.7	9660.85	11190.3	14637.2	9367.32
M494T828			0.165263	2.27969	0.0515752	494.045	827.769	182.816	79.4836	46.9525	118.565	86.8845	129.853	92.7784	254.607	99.4151	465.558	347.716	209.309
M238T69			0.435411	1.40282	0.0516629	238.073	68.972	2737.75	2227.38	1989.19	2428.88	2134.45	2011.6	2144.19	4364.18	4303.49	2531.54	2467.21	3168.43
M343T68			0.55678	1.35023	0.0518316	343.265	67.7305	3529.7	4513.37	7054.12	3847.91	3318.82	4697.63	5411.3	5858.9	5618.49	5997.4	8224.39	5293.72
M399T75_2			1.34101	0.280265	0.0518483	399.272	74.957	10548.6	13784.9	7663.98	12472.3	34274.3	3061.13	3166.99	2947.11	2517.83	3280.31	5632.85	5382.07
M424T284			0.176268	1.6924	0.0518743	424.341	284.149	233.189	149.813	143.758	174.775	392.254	289.666	470.523	215.245	262.168	308.434	585.682	499.314
M421T639			0.108295	1.66342	0.0518831	421.151	638.579	141.008	74.0539	87.4225	38.8746	42.82	86.917	191.444	110.969	156.379	150.875	107.386	66.5773
M525T73			2.57115	0.126501	0.0519601	525.45	73.283	65457.6	68735.2	5995.04	4763.88	6660.85	93127.6	565.169	5419.88	5709.98	5867.17	7497.9	5899.73
M370T542			0.418585	0.856668	0.0520419	370.233	542.082	5517.9	5437.38	6399.59	6331.91	5847.14	6239.39	6026.2	5668.63	5432.47	5394.52	3856.73	4267.31
M317T164			0.346222	1.48703	0.0520457	317.259	164.443	1513.53	881.478	646.689	507.782	971.637	1479.88	1190.43	1753.61	1948.9	1161.21	1663.68	1205.83
M141T521			0.720766	0.931625	0.0520727	141.016	521.472	27473.3	28457.1	26814.7	32336.1	28946.3	28367.6	26897.1	27839.5	27636.9	27223.6	25582.4	25428
M182T767			0.137301	1.98974	0.0520957	182.043	767.118	88.8334	55.2675	59.7897	120.241	61.858	110.116	217.435	288.231	211.768	73.3808	97.2669	99.0394
M584T64			0.442442	1.40088	0.0520999	584.239	64.076	2775.78	2491.22	2369.42	1541.65	2369.98	1948.24	3882.01	2290.23	3285.27	2934.45	4419.95	2094.72
M496T61			0.282072	1.45032	0.0521763	496.282	61.183	1161.48	868.332	873.279	955.741	929.562	700.47	795.921	1505.26	1089.48	2071.39	1242.54	1256.05
M321T76_1			0.292018	1.41025	0.0521919	321.091	76.319	1301.45	1037.16	981.053	598.107	822.267	722.38	645.626	1518.97	1263.31	1396.19	1330.96	1548.33
M396T660			0.112701	0.716063	0.0521957	396.112	660.273	290.048	267.463	183.207	256.464	243.194	182.211	167.054	265.182	128.506	207.85	95.8819	154.188
M515T66			0.431242	1.55218	0.0522871	515.35	66.007	1157.63	1041.81	2522.31	2232.3	734.486	1852.77	3459.67	3102.69	1953.06	1806.9	2322.26	2165.21
M257T1288			0.615106	1.51517	0.0523099	256.96	1287.68	2968.17	2561.69	3519.51	3837.4	2983.01	3368.42	4954.98	3138.3	7623.77	3660.25	3508.9	6262.87
M390T679			0.182854	2.7069	0.0523545	390.1	679.377	204.511	50.3448	102.563	81.0845	82.19	92.059	367.441	612.051	101.288	203.821	211.699	162.358
M457T719_2			0.284436	1.38664	0.052363	457.085	718.688	1462.71	950.8	662.471	1046.88	1023.44	1270.52	1485.22	1175.46	940.05	1624.52	1942.37	1730.21
M290T240			0.386426	2.38206	0.0525019	290.087	239.789	676.484	697.687	659.134	497.376	587.416	354.041	367.868	974.954	2429.75	772.338	1249.08	2476.86
M467T73			0.519358	0.830117	0.0526377	467.409	72.648	7186.34	8439.5	8124.99	7955.92	9743.87	6300.99	5804.62	6469.19	5982.65	6426.44	8468.14	6488.39
M215T151			0.924896	1.40978	0.0526397	215.165	150.822	8844.51	8197.42	8421.76	8628.86	10041.8	14828.3	7106.73	13082.2	17361.3	16879.8	14877.3	13816.8
M441T313			0.0958156	1.38645	0.0527068	441.306	313.496	152.343	93.1124	153.266	105.69	135.103	50.359	160.107	117.425	187.931	196.304	143.158	151.548
M507T218			0.486784	1.3072	0.0527077	507.271	218.185	3585.39	5157.27	3683.05	4008.62	6228.57	2578.72	4627.74	5548.88	5860.68	6410.53	4946.1	5601.92
M318T474			0.221441	1.41354	0.052721	318.007	474.5	489.038	346.101	603.941	544.995	364.71	929.995	830.363	704.688	925.525	537.928	821.568	814.607
M514T280			0.188778	1.97198	0.0528182	514.408	279.591	231.163	139.619	156.438	66.378	167.758	212.074	586.532	201.959	419.776	127.826	337.983	245.513
M287T388			0.331041	0.610923	0.0530046	286.91	388.234	968.582	1222.05	1451.81	2398.85	839.454	1052.65	769.276	677.143	862.586	837.797	790.168	909.724
M284T69_10			0.490617	0.803342	0.0530082	283.9	68.928	7401.22	6939.65	6529.84	6958.14	5653.21	6813.41	4883.83	6391.01	6385.54	3020.47	5195.13	6495.07
M267T533_2			0.163247	1.15827	0.0530115	267.145	533.464	787.022	862.761	652.212	752.092	764.562	694.045	894.246	680.968	998.3	826.614	874.984	951.807
M334T752			0.0789026	0.52949	0.0530741	334.118	752.329	76.6906	18.8231	58.2088	67.8444	97.1316	104.133	74.3142	21.3643	43.9932	39.0415	17.7575	27.4144
M382T44			0.341445	1.45115	0.0530769	382.127	44.093	1045.2	992.829	1404.44	1471.71	703.622	1088.86	2573.21	1257.03	1648.4	1415.67	1313.72	1524.36
M273T558			0.313599	0.651552	0.0531621	273.047	558.432	887.495	1474.67	1173.14	2014.76	937.747	957.208	922.126	692.081	1094.63	911.534	710.706	519.739
M243T74_1			0.415192	1.39575	0.053193	243.106	74.4415	2684.65	1892.9	3097.02	2205.68	2374.02	870.819	1944.64	3097.69	3719.84	3132.88	3114.91	3309.34
M632T548_1			0.1676	1.32516	0.0533238	631.903	548.475	554.993	388.755	505.282	353.282	397.019	506.739	771.702	385.924	538.28	723.922	639.121	527.018
M987T553			0.169657	1.30113	0.053344	986.731	553.334	543.204	421.321	462.086	482.278	467.955	670.284	735.91	673.107	612.951	897.696	475.622	569.426
M422T75			0.315162	1.29719	0.0533721	422.222	75.0375	1635.69	1550.21	1639.76	1117.5	1549.26	1336.38	1966.39	1609.65	2154.57	1290.35	2577.27	1854.35
M285T59			2.19426	0.542466	0.053386	284.941	59.162	26966.9	54919.6	28359	74173.3	69096	54423.8	8514.76	24038.2	16646.7	41186.4	21622.3	55037.9
M499T336			0.267143	1.57008	0.0533911	498.671	335.574	763.53	718.554	660.319	425.394	658.532	321.787	568.178	1392.57	903.282	560.43	945.108	1201.26
M765T317			0.440773	0.591036	0.0534123	764.593	316.558	2935	2328.2	3489.92	3665.43	2641.94	944.43	1598.57	1925.57	1030.78	2840.51	1104.35	959.715
M517T610			0.44175	0.877406	0.0534208	516.949	610.048	10121.8	8508.75	6996.01	8087.34	8549.44	8885.87	7644.87	7423.95	6890.16	8400.36	6868.95	7650.32
M354T269			0.290179	1.93819	0.0534328	354.336	269.047	765.915	339.735	249.704	514.109	626.858	161.118	519.204	1393.15	807.051	310.141	949.819	1171.24
M539T220			0.310171	0.582676	0.0534357	539.342	220.367	1779.64	1102.39	1233.79	1589.22	1842.64	280.395	396.815	892.093	807.496	791.483	816.852	856.496
M135T178			0.84749	0.501126	0.053495	134.972	178.155	6938.58	6364.24	6715.7	7203.35	7802.81	6268.81	996.35	1148.9	7842.17	8831.94	825.069	1048.81
M965T545_1			0.203328	1.33334	0.053525	964.764	545.302	653.277	532.412	572.787	507.224	550.737	652.053	1114.24	679.897	696.323	612.902	929.192	592.13
M298T75_2			8.23675	0.396886	0.0535893	298.173	74.689	893115	594310	569114	381186	688270	597222	563216	3329.75	5446.7	6331.43	885875	13493.2
M455T294			0.157262	0.638682	0.0536248	455.133	294.276	264.04	244.471	313.787	532.516	222.659	314.73	252.664	220.584	89.8329	213.28	184.246	247.911
M517T406			0.331619	1.29552	0.0536992	517.013	405.993	822.799	1765.65	2580.05	1838.37	2023.02	2230.47	2604.68	2591.81	2477.18	2503.8	2202.86	2207.74
M677T613			0.52673	0.475997	0.0538384	677.495	613.074	1645.18	2472.03	2671.02	2502.96	6342.92	2352.79	2022.91	1069.32	1254.45	2149.75	1260.52	804.757
M241T693			0.33395	0.652059	0.0538419	241.092	693.239	1153.79	2536.96	1383.6	1200.95	1672.52	2636.52	1249.16	1481.06	1004.41	1056.84	1057.6	1052.55
M314T699			0.0992268	1.44969	0.0539067	314.126	698.616	146.28	95.0124	82.2714	129.231	91.268	156.123	163.203	247.917	155.31	203.277	106.545	138.798
M429T128			0.366514	1.51942	0.0539566	429.284	128.27	2321.73	1373.23	853.795	818.636	953.825	1289.12	2175.39	2695.18	1687.75	2058.35	1476.92	1469.69
M369T610			0.776555	0.865947	0.0539954	368.975	609.948	28253.1	20557.6	19887.3	22921.2	25406.8	22289.4	19387.9	20391.5	20389.3	22456.3	17757.4	20257.5
M506T556			0.0649517	2.00019	0.054044	505.962	556.352	13.1964	44.7899	32.9271	17.3655	24.7952	11.0131	23.9863	23.6407	47.1984	86.9927	58.0667	48.3163
M232T111			0.142542	1.16383	0.0540958	232.047	110.652	702.86	645.569	672.235	582.799	618.246	590.352	565.072	723.691	795.5	866.953	683.056	802.298
M747T898			0.331927	2.78914	0.0541956	747.265	898.47	692.408	43.0461	521.884	386.452	26.645	16.5502	96.2578	876.275	292.146	971.695	1269.97	1198.88
M314T656			0.253139	0.436475	0.0541978	314.016	656.069	345.664	382.847	423.459	1154.92	841.456	252.539	270.379	210.073	153.72	283.107	229.798	337.325
M321T73			1.18329	2.54708	0.0542264	321.173	72.686	2879.76	1875.5	4044.8	2321.45	2797.76	11494.3	13760.2	14975.3	12857.8	2689.98	17581.4	2865.76
M421T196			0.131619	1.26214	0.0542469	421.094	195.636	359.243	178.639	368.99	369.389	293.041	308.076	386.384	475.111	410.838	423.489	361.597	312.1
M245T373			0.470598	3.1748	0.0542554	245.139	373.103	413.081	576.153	457.032	51.2087	639.216	974.503	3506.06	1705.83	393.329	929.765	665.557	2676.88
M302T761			0.160892	1.47271	0.0542704	302.109	760.578	422.963	231.899	225.737	250.756	216.224	272.558	370.986	423.353	433.986	554.541	185.321	417.804
M300T1315			0.959204	0.625286	0.0542828	299.969	1314.99	12671.2	12919	9509.71	9042.85	24691.3	16814.8	9123.71	8545.33	11285.2	6617.02	8721.15	9262.53
M502T332			0.328813	3.67647	0.0542894	502.372	331.824	292.517	99.2874	150.742	280.664	269.635	89.8964	756.969	483.235	467.231	138.702	1838.53	663.653
M487T284			0.223546	1.74724	0.0543603	487.381	283.546	545.395	211.022	280.756	409.287	107.054	629.381	681.996	738.109	412.865	413.477	549.481	1018.12
M278T1287			0.963074	0.526187	0.0544295	277.977	1286.69	14421.5	7752.06	6419.85	17003.8	8638.39	5232.75	3849.42	6671.51	990.041	6666.54	5878.34	7235.6
M155T636			0.220659	0.931387	0.0544782	155.001	636.101	3955.36	3660.49	4194.58	3778.46	3887.64	4160.01	3698.88	3841.91	3570	3857	3772.05	3274.92
M512T305			0.217668	2.17574	0.054668	512.289	305.263	249.807	348.319	236.909	262.643	236.068	52.0097	128.94	545.937	474.269	964.622	278.792	622.48
M595T261			0.113583	1.50651	0.054739	595.339	261.49	136.468	129.193	116.751	54.2805	99.6798	151.167	96.7253	217.296	166.757	144.806	254.104	156.097
M891T339			0.344004	1.46652	0.0548939	890.572	339.296	1685.58	1081.77	1224.62	1510.18	1164.78	1617.61	3220.25	1403.35	1333.14	2073.93	2135.56	1983.24
M768T541			0.203406	1.59056	0.0549547	767.926	540.663	636.772	241.633	325.022	71.0978	325.828	447.187	695.846	371.541	418.194	593.59	564.718	612.856
M326T651			0.0882779	1.32469	0.0549847	326.065	651.16	125.444	144.835	135.442	157.589	150.847	109.679	154.861	151.713	210.194	224.901	116.999	232.66
M244T328			0.275695	1.78819	0.0550036	244.154	328.234	631.729	379.765	434.256	526.129	652.392	155.2	305.907	549.343	919.576	992.102	1367.94	835.359
M281T742			0.16616	0.892043	0.0550057	281.003	742.135	1211.81	1343.43	1271.3	1228.44	1433.79	1151.03	1106.07	1254.95	926.392	1232.8	1156.19	1138.63
M905T543			0.256529	1.46374	0.0551379	904.817	542.961	1217.16	631.211	641.512	439.591	769.201	879.143	1493.66	886.927	688.149	1356.48	1093.84	1181.65
M558T609			0.355354	0.756101	0.0554059	557.949	608.785	3464.79	1905.02	1828.95	2097.4	2691.09	2824.25	2009.7	1805.77	2266.68	1807.98	1608.36	1700.51
M306T920			0.276536	2.02705	0.0554742	306.076	919.906	568.105	208.203	246.699	236.374	189.991	281.334	455.005	446.813	1200.63	521.44	409.383	474.956
M564T341			0.161294	1.62263	0.0556624	564.273	340.558	291.202	200.743	119.865	235.285	323.327	44.2273	184.122	343.129	286.183	359.503	478.171	319.818
M214T41			0.517492	1.21567	0.0557269	213.963	41.131	7023.2	4051.11	4965.94	4226.78	5440.37	6378.83	6252.57	5926.98	6342.16	6275.82	6678.08	7530.51
M95T175			3.55615	0.454689	0.0557421	94.9801	175.384	88099.5	232005	194717	94661.9	75937.5	46261.7	57052.6	79872.3	50484.6	65102.2	40247.6	39928.3
M212T95			0.195816	0.884556	0.0557943	212.023	94.693	1553.17	1765.59	2209.5	1810.88	1881.09	2037.11	1831.39	1603.62	1561.76	1642.33	1672.77	1645.86
M232T55			0.403217	1.57162	0.0558089	231.943	55.3435	1404.55	1017.44	1270.22	1094.58	1474.95	3301.96	2832.97	1573.9	2379.07	2739.99	2252.01	3252.58
M536T552			0.155933	1.36156	0.0559216	535.881	551.72	327.931	240.262	341.028	450.045	287.636	403.857	591.439	401.479	456.115	616.52	311.95	414.721
M287T28			2.81277	1.45871	0.0559276	286.942	28.248	107510	58049.1	92142.2	131471	89098.4	56649.1	145031	157317	133100	144657	57734.3	142454
M365T897			0.19052	0.78945	0.0559431	364.855	896.797	942.816	904.152	935.735	869.718	1041.31	1393.8	916.832	824.606	653.836	1002.15	636.923	771.461
M311T424			0.330431	0.587616	0.0559884	311.027	424.117	645.562	1268.5	1625.7	2034.13	1678.6	629.499	552.629	1130.63	595.861	833.276	700.823	818.363
M112T857			0.152484	0.717243	0.0560452	112.011	857.344	237.012	509.013	486.961	481.914	321.633	448.789	273.606	214.344	256.886	435.17	302.997	299.579
M140T186			0.224528	1.4798	0.0561316	140.071	185.53	593.077	474.284	435.673	390.925	686.016	656.406	540.179	425.224	875.407	962.218	849.65	1136.53
M205T1188			1.04275	0.602492	0.0561471	204.913	1187.92	4276.61	12033.5	12069.1	15092.3	10407.6	11336.4	12464.3	5494.19	3235.17	3793.36	6880.14	7424.63
M531T71			0.759064	0.805602	0.0561751	531.439	71.431	17882.9	12962.2	19367.4	17078.3	23117.6	17488.1	16113	15091	16442.3	10379.7	14873.8	14021.8
M168T164			0.134552	0.899077	0.0563169	168.052	163.804	1084.34	1011.58	1275	1147.6	1104.37	1128.86	1036.3	1078.52	965.542	1136.35	863.63	990.017
M146T744			0.419577	0.552934	0.0564264	145.584	743.89	2744.81	1549.09	865.019	1841.24	2826.42	1822.87	1040.03	879.632	2141.26	685.855	1423.03	271.561
M253T75			2.25422	4.72352	0.0564277	253.11	75.092	10226.8	906.731	7449.26	4563.26	6273.63	6226.79	6824.04	7582.08	51062.6	47530.5	53472.3	1905.37
M234T51_1			0.363591	0.713719	0.0564339	234.158	50.64	1957.03	1537.98	2235.09	3584.29	3164.33	2584.26	1455.46	2138.61	2012.76	1497.58	1669.53	1976.79
M278T354			0.159288	1.28251	0.0564464	278.001	353.946	606.034	455.613	298.71	318.273	371.843	423.797	510.977	526.155	496.583	429.973	573.504	636.089
M171T1357			0.684269	0.586851	0.0565855	171.138	1356.93	7206.57	3717.89	4527.48	11297	6661.78	4112	2632.37	4349.51	3932.53	4476.67	3082.36	3546.83
M228T296			0.308436	1.5191	0.0566319	228.027	296.031	1284.55	984.003	697.743	297.584	1263.03	557.452	1015.4	1356.59	1647.18	852.903	1316.32	1535.26
M249T520			3.4685	0.882432	0.0566469	248.972	519.598	461601	507593	510998	558036	490445	520908	454733	554021	441746	457522	382996	400030
M161T315			0.158533	1.26075	0.056685	161.009	314.553	491.31	544.95	585.876	557.326	551.101	255.235	531.165	736.017	718.952	597.409	573.853	606.943
M273T94			0.523065	1.69125	0.0567148	273.064	94.047	3542.18	278.361	2583.39	1777.86	957.77	3209.97	3139.54	3557.68	2581.46	5038.65	2448.95	4119.88
M177T191			0.520954	0.697775	0.0567539	177.04	190.561	5105.47	5782.99	4249.39	5666.8	5344.45	4847.97	654.549	4833.48	4579.4	4606.24	2485.95	4469.34
M384T60_1			0.191299	2.67833	0.0568451	383.956	60.4455	99.0677	98.797	117.551	93.1343	149.776	50.1215	96.5486	46.6739	559.944	268.712	404.168	253.579
M159T701			0.195917	1.19369	0.0568796	159.077	701.062	994.294	789.807	832.382	717.402	791.886	898.829	805.182	946.66	1259.57	993.994	909.459	1082.93
M779T77			0.4913	0.754559	0.056909	778.567	76.94	4649.5	4188.92	6268.24	5534.41	5901.28	5026.33	5607.32	2598.71	4887.54	4305.98	2482.68	3938.19
M717T64			0.518931	1.63833	0.056911	717.436	64.3275	2929.4	2168.82	1525.47	2682.2	1269.73	1804.06	2400.13	2798.36	3941.29	2333.63	5871.26	2937.39
M714T550			0.312648	0.597505	0.0569489	714.475	550.425	806.883	1101.02	1980.3	1235.42	2286.79	1088.26	1132.56	1238.41	552.458	812.932	803.796	537.844
M408T404			0.981639	0.20077	0.0570437	408.282	403.85	9322.91	2457.54	7349.92	16843.5	3587.01	399.406	240.193	2281.95	641.861	3135.89	931.503	791.421
M392T630			0.125407	1.75862	0.0571745	392.2	629.632	213.129	36.8659	88.0271	66.6412	72.53	187.687	266.068	143.994	104.693	181.204	254.853	218.458
M93T296			1.54435	0.616081	0.0573401	92.9272	295.869	45244.6	33645.6	33054.6	38452.9	37906.1	14635.5	9500.44	13187.9	29386.3	32679.7	29040.5	11232.3
M396T738			0.160115	1.33504	0.0574035	396.133	738.308	485.228	411.224	314.197	344.751	271.052	539.949	440	565.331	417.979	629.081	669.877	436.97
M519T59_2			0.469987	0.709913	0.0574147	519.228	58.564	2794.77	3470.14	5185.91	4292.13	5702.27	3108.64	3910.01	3165.22	2465.71	2359.49	2172.21	3358.46
M246T176			1.54761	1.48912	0.0575349	246.066	175.827	22012.4	20499.7	19544.6	28868.2	18387.7	29413.4	23825	38446.1	49303.9	44497.1	18242.8	32265.3
M975T608			0.209309	0.695307	0.0575361	974.882	608.164	1021.1	1085.02	749.524	508.808	1082.03	837.927	468.414	691.411	740.374	422.245	428.345	923.493
M346T773			0.679263	2.18007	0.0575578	346.055	773.414	3090.5	1691.15	1348.58	698.93	1404.41	1430.81	6012.92	1752.88	6080.74	1829.96	3070.76	2321.71
M444T65			0.363553	1.29344	0.0575701	444.181	65.291	3124.48	2051.91	1885.75	2541.9	1699.06	1736.04	2737.35	2783.93	2391.78	2940.96	3647.35	2364.03
M598T322			0.173352	2.43516	0.0576366	598.38	322.012	183.357	89.6692	92.9424	71.6004	132.902	38.4476	104.772	110.86	171.559	502.191	371.372	222.056
M272T510			0.237561	2.11735	0.0577626	272.124	509.834	238.452	161.56	205.427	327.748	255.227	484.063	594.488	453.427	593.849	394.191	274.072	1231.19
M312T1281			1.69531	0.590835	0.0577729	311.989	1281.42	34430.1	23651.1	50592.9	26238.7	35089.2	61728	21900.4	20155	30245	34866.9	4563.87	25183
M283T258			1.22762	2.29286	0.0578047	283.097	257.948	6622.96	1510.82	4914	7183.49	9829.84	7115.95	5595.1	13504.9	6070.3	29617.1	15571.4	14883
M330T381			1.7442	1.15814	0.057916	330.068	380.707	117553	99443.7	79441.7	80181.1	86413	95927	105427	101653	96840.6	119466	107437	116532
M580T329			0.231184	1.46131	0.0580188	580.261	328.897	403.362	956.514	734.13	964.077	722.689	453.008	516.736	1139.56	1068.78	1259.59	1285.8	916.399
M356T466			0.0929261	0.810424	0.0581214	356.155	465.92	328.837	205.111	273.119	242.79	271.412	240.627	248.859	152.96	214.45	255.169	190.268	204.094
M481T77			0.541922	1.33203	0.058156	481.255	76.869	5203.58	4374.68	3269.85	6185	3119.54	4571.26	4525.77	6436.02	7097.79	7396.88	5494.96	4645.66
M493T76_2			0.574096	0.740114	0.0582148	493.351	75.6395	7118.92	6681.74	7369.98	7484.3	6872.65	6864.32	6478.3	6833.67	4112.23	6963.9	1594.57	5392.17
M261T171			0.187612	1.12205	0.0582316	261.062	171.319	1504.87	1276.58	1411.47	1389.4	1414.74	1090.59	1343.46	1603.98	1516.74	1428.85	1503.6	1678.1
M145T245			0.531548	1.47044	0.0582521	145.05	245.394	3726.23	3173.9	3116.37	2184.97	2815.23	2585.62	2478.17	6593.3	4537.25	2846.82	4739.82	4687.88
M115T82			0.796039	2.18234	0.0583119	115.003	82.323	1045.35	7484.6	1617.67	3956.69	1238	2184.7	3274.72	8226.34	7612.96	4001.89	4044.62	11089.4
M154T54			0.816927	3.88729	0.0583257	154.063	54.28	1158.48	1061.61	1879.23	547.946	1441.97	1052.1	663.15	1114.05	3234.59	4715.2	7010.33	11023.1
M690T52			0.574963	1.87518	0.0583263	689.501	51.919	2483.91	1400.75	2232.34	509.914	2779.45	875.837	1994.28	4242.87	2920.31	1124.27	4164.95	4834.34
M786T73			0.505028	1.33	0.0583515	785.532	72.5995	3190.78	4237.31	5562.83	4288.22	3552.67	2980.6	4859.4	7459.62	5308.18	4879.36	3974.9	5189.12
M207T73			0.349388	1.26299	0.0584022	207.138	72.662	3051.96	2533.13	3479.47	2774.78	1994.16	2068.24	2875.28	3568.11	3346.8	4252.05	2672.26	3369.3
M301T295			0.397749	1.52358	0.0584879	301.051	294.661	1085.01	1147.8	1610.85	2169.62	889.891	2704.36	1894.59	3138.45	2828.24	1563.16	2190.88	3022.51
M582T71			0.711422	0.725143	0.0586172	582.463	70.809	8525.25	5952.24	12153.5	10655.7	13313.4	12016.8	5055.78	6132.71	9867.44	7231.77	9241.58	7876.92
M517T69			0.392487	1.48526	0.0586657	517.315	68.971	1455.17	1586.78	3090.39	2110.8	1573.62	819.236	1814.09	3309.22	3109.83	2709.72	1929.26	2925.07
M390T668			0.375415	3.19109	0.0587023	390.132	667.544	420.623	380.115	551.096	80.9003	328.217	189.499	1497.15	2398.86	291.126	434.24	1031.77	570.915
M510T60			0.6766	0.495686	0.0589478	510.211	60.1505	4861.97	3728.79	11360.7	5833.67	3793.73	3278.38	4300.68	3310.56	2231.71	1819.7	2714.23	1909.98
M567T628			0.13704	1.37348	0.0589925	567.225	628.393	314.228	226.801	108.924	235.873	176.89	369.045	311.276	282.083	356.096	387.265	346.242	283.528
M565T538			0.137484	2.43335	0.059084	565.035	537.634	108.707	21.1175	55.4879	47.6054	91.086	92.4223	182.761	20.8796	114.066	108.331	289.301	297.969
M525T285			0.189955	1.52775	0.0591373	525.324	284.707	473.38	351.366	405.029	189.912	308.757	161.963	277.813	406.372	729.363	480.625	483.563	510.339
M996T335			0.261508	2.52725	0.059321	995.608	335.38	361.676	166.671	211.159	159.588	253.137	47.5208	161.047	438.309	298.978	391.626	1113.24	628.874
M199T59			0.783361	1.84359	0.05942	199.06	58.858	5261.13	1777.65	1100.64	3269.61	3731.18	3349.67	4280.47	6518.93	10216.8	2558.66	4706.09	5806.84
M266T607			0.191365	1.79674	0.0594202	266.1	606.962	124.398	299.744	337.492	86.2586	218.688	386.179	377.309	275.873	498.35	778.175	398.368	282.151
M632T319			0.140926	1.73108	0.0594231	632.388	318.999	153.863	326.263	174.466	114.488	114.655	12.0812	127.581	309.8	288.501	260.81	327.223	236.815
M299T630			0.254129	1.4905	0.0595067	299.078	630.465	962.523	677.916	573.68	534.206	417.952	1088.29	1411.15	790.088	768.259	811.73	1382.97	1177.23
M339T546			0.300192	1.26214	0.0596265	338.928	545.749	1924.91	1327.56	1415.23	1465.4	1463.21	2008.81	2472.76	1321.57	2164.13	1908.38	2083.99	2172.22
M131T222			1.57226	1.88192	0.0596726	131.071	221.521	5653.91	18233.7	15421.1	12735.6	15890.7	13299.2	15337.4	40779.4	18538.3	10943.2	41543.6	25734.2
M290T1269			0.91211	1.36533	0.0596925	289.942	1268.86	9657.46	5561.88	6931.3	10299.9	9842.57	12683.3	10402	14377.1	17186.7	12939.2	9625.86	10530.1
M822T67			0.423241	1.70394	0.0599165	821.603	67.1185	1050.77	1326.12	2190.18	294.361	1094.26	1543.61	1482	3236.15	2973.23	1412.45	2127.18	1547.32
M167T76			0.401524	1.47058	0.0599184	167.107	75.608	1326.32	1666.6	2111.91	1909.28	1465.92	1519.01	2028.94	1891.02	1716.72	2092.72	3064.25	3910.7
M411T542			0.249775	1.52414	0.0599415	411.088	542.09	284.543	270.229	603.24	398.25	737.208	627.419	922.166	563.319	1081.16	576.227	755.319	553.639
M770T70			0.501558	1.92875	0.0599458	769.568	69.9005	791.997	2252.33	1796.6	797.363	1264.95	830.227	1357.49	3484.62	2214.07	824.245	3985.49	3049.98
M831T551			0.205495	1.32626	0.0599834	830.811	550.571	855.523	561.33	621.276	459.407	616.533	763.944	983.939	664.096	667.737	1063.42	1058.69	705.362
M245T497_1			0.119772	1.28679	0.0600836	245.096	496.876	256.482	178.502	198.599	202.104	309.195	284.327	330.524	199.214	317.707	287.896	368.519	335.235
M507T544			0.694416	1.34629	0.0601041	506.886	544.428	9219.36	4339.93	5362.89	4921.82	6377.78	8049.35	10488.3	5523.13	8717.2	8548.09	9765.23	8482.15
M161T173			0.636403	2.13369	0.060126	161.081	173.215	2222.75	1824.09	2146.25	1201.81	2072.16	850.279	1074.9	6334.08	3155.48	1312.11	5406.4	4731
M309T937			0.182702	0.851169	0.0601683	309.027	936.69	1074.94	1098.58	1427.8	1302.86	1457.74	1081.93	962.21	1049.86	887.375	1138.88	1086.95	1210.7
M279T59			1.28181	0.600794	0.060251	279.123	58.5475	18954.2	18802.9	19502.1	28679.2	20773.1	17179.1	20459.3	25708.5	7561.23	9783.2	6388.71	4531.84
M183T129			0.959864	1.52022	0.0602787	183.006	129.269	15246.4	6827.24	6016.61	5887.38	6058.86	8988.74	13972.2	9093.83	15616.4	12772.3	7751.39	15323.3
M144T51			1.05328	2.11042	0.0603019	144.066	50.63	5047.64	3361.26	2348.7	3863.15	4061.94	4537	8701.59	7431.31	15159.2	11886.2	3345.25	2479.86
M185T563			0.0841586	0.923819	0.0604011	185.076	562.982	416.519	415.777	447.881	422.744	374.869	444.694	425.25	400.204	374.758	361.305	362.48	406.323
M398T60			0.227233	0.842569	0.0604154	398.108	59.797	1894.24	1934.73	1945.37	1480.26	2144.72	2031.37	1512.67	1817.49	1993.91	1627.35	1348.46	1331.27
M748T321			0.947923	0.523299	0.0607246	747.564	320.644	8924.64	8742.43	13856.2	17561.8	4165.78	4576.37	5327.24	3704.66	4202.5	5622.87	6240.37	5163.35
M304T65			0.920089	1.44959	0.0607254	304.274	64.645	13985.4	9936.65	6583.67	9766.01	9757.8	4065.17	11158	15826.7	16578.6	7666.98	13562.2	13622.7
M683T60			0.877589	0.474299	0.0607359	683.451	60.367	7538.1	5305.51	12586.6	5615.13	15654.9	3352.85	1271.42	4501.97	4324.51	5817.89	2423.93	5400.41
M368T644			0.0894151	1.52197	0.0607419	368.06	643.933	58.9022	103.522	36.1209	78.5957	130.198	65.4159	136.843	139.243	72.7088	119.955	88.1815	162.587
M570T55			0.514049	0.562539	0.0607548	570.46	55.174	1880.43	2497.44	3868.95	3114.36	3010.04	4536.65	4361.52	1484.93	1259.06	1050.09	1501.68	979.151
M305T164			0.239521	0.762993	0.0607832	305.08	164.446	1620.14	1131.67	1424.41	1281.16	1650.61	1534.12	1428.08	1255.13	737.987	1260.01	1308.15	604.513
M402T323			0.131389	1.36976	0.0608022	402.217	322.719	272.451	196.892	226.346	211.206	244.416	100.641	245.028	286.57	211.172	263.115	302.703	406.28
M516T66			0.305876	1.50665	0.0609006	516.354	65.895	953.856	621.311	1211.24	701.998	987.217	703.444	516.019	1700.67	1749.34	1257.91	1452.79	1126.33
M606T552			0.183346	1.32884	0.0609134	605.866	551.92	494.075	292.628	337.487	347.388	411.572	583.43	645.212	461.925	657.433	425.779	641.408	445.926
M236T75			0.440814	1.74406	0.0610048	236.173	74.8965	1241.99	2559.8	1915.75	1202.37	1144.82	1027.84	1299.08	1344.4	2662.74	4303.89	3284.31	2963.58
M215T36_2			0.892012	2.03209	0.0610293	215.038	35.745	3452.9	4234.94	3585.68	2871.87	3753.46	2888.13	3131.77	5534	2505.38	7900.38	13103.4	10066
M191T177			0.523664	0.757778	0.0610783	191.073	177.092	6825.13	4804.98	4819.85	5634.96	7442.9	8571.58	5482.15	4777.7	3813.01	4195.31	6312.19	4290.5
M688T53_2			0.742403	2.12244	0.0611063	688.497	52.533	3495.21	2759.16	3486.68	768.902	2966.07	990.838	2673.19	10196.6	4908	2279.92	6312.37	4334.86
M440T284			0.111973	2.18473	0.0611217	440.372	284.117	22.4043	78.6679	95.9848	50.2357	29.8223	20.7315	171.729	68.2592	110.897	40.0573	189.637	70.134
M578T342			0.30099	0.603129	0.0611561	578.278	341.589	1826.98	1268.15	718.739	1691.43	1392.81	794.017	734.602	1171.94	1019.09	77.3349	770.725	865.656
M668T280			0.131285	1.74782	0.061195	668.41	280.478	111.959	44.4744	170.899	205.038	157.344	101.302	227.519	231.251	222.948	410.54	113.182	177.114
M356T130			0.441041	1.44434	0.0612353	356.204	130.125	2156	2463.62	1653.17	1222.87	2031.37	2300.56	1976.41	3870.12	1547.71	2990.7	3585.33	3112.86
M568T538			0.259034	1.86929	0.0612473	567.99	538.178	869.682	107.958	318.97	72.0749	297.404	343.673	698.282	259.735	686.977	746.812	683.985	681.031
M147T1267			1.01449	1.46	0.061267	146.965	1266.6	13688.3	2652.38	11526.1	14564.5	16766.7	12422.1	13851.8	22385.8	14161.2	22834.8	15977.2	15354.9
M137T772			0.126609	0.904341	0.061311	137.035	772.471	730.923	856.51	850.513	905.178	765.278	833.587	760.935	720.028	729.709	859.783	661.072	737.716
M302T870			0.410298	1.71754	0.0613261	302.063	870.452	2474.41	486.223	1498.47	1373.6	147.191	1065.08	1135.08	2750.96	2057.21	2015.49	1851.22	2290.05
M233T144			0.270123	1.30306	0.0613313	233.085	144.203	1381.55	783.265	1032.74	558.033	1332.11	955.055	1322.84	1484.21	1439.81	1377.29	1061.34	1188.57
M370T58			0.303663	0.565981	0.0613377	370.327	57.824	416.343	1285.09	457.644	1226.68	1412.62	902.908	929.187	418.648	334.289	453.919	567.563	523.212
M601T611			0.247651	0.744	0.0614226	600.931	611.025	1406.91	1823.91	1322.02	1155.74	1456.17	1065.63	1205.08	1075.49	941.161	970.693	1427.17	503.815
M289T61			0.304855	0.746833	0.061549	289.169	61.422	3007.53	2001.4	1505.68	1873.16	2023.76	1436.48	1449.58	1515.51	1580.09	1632.99	1224.02	1446.29
M416T301			0.0949728	1.60106	0.0616245	416.328	301.496	70.7183	93.4923	26.2265	88.9068	110.073	78.1735	91.616	147.812	104.587	101.28	209.579	93.7644
M171T622			0.48224	1.54079	0.0616804	171.066	622.452	2857.48	1215.14	964.017	2239.56	2684.14	2879.02	2191.12	2018.74	3385.13	4804.36	3583.24	3800.18
M202T268			0.182868	1.42443	0.0616891	202.108	267.927	507.436	306.629	284.176	300.489	420.698	241.798	265.616	577.61	470.771	406.34	630.564	585.169
M223T50_1			0.488035	0.814241	0.0617866	223.028	49.9965	9783.58	5951.95	7917.47	8684.14	7192.71	5981.21	5698.7	6298.31	6486.8	6897.63	5191.38	6484.14
M533T381			0.267169	1.42418	0.0618387	533.436	381.289	936.296	884.276	673.791	432.009	879.994	1385.94	1410.74	756.503	1271.11	1611.34	1211.36	1133.73
M570T336_1			0.196321	1.33145	0.0619375	570.333	335.883	690.747	511.656	450.096	461.167	590.92	537.591	661.178	406.124	737.015	780.599	986.308	745.563
M410T381			0.307541	1.43963	0.0619426	410.084	380.707	734.709	878.936	1306.26	643.982	1629.97	1733.27	1434.12	1586.63	1872.58	1885.18	1100.37	2093.6
M258T652			0.156097	1.43368	0.0620046	258.07	652.281	285.259	282.771	286.504	310.606	393.655	380.354	466.136	495.4	432.394	716.449	230.762	438.977
M731T552			0.272012	1.28432	0.0621691	730.837	551.529	1457.27	976.373	922.845	941.586	1012.42	1307.31	1195.99	1185.69	1402.18	1292.42	1964.48	1458.6
M189T74_1			1.12386	2.38782	0.0621826	189.113	73.812	5190.68	4227.54	7680.75	1871.28	5469.87	2473.39	2391	17572.7	12067.4	3185.59	18848.3	10199.7
M411T346			1.004	0.40733	0.0622712	410.957	345.749	6624.42	18147.6	12837	3868.38	2276.63	13339.7	3549.11	6602.45	2141.88	6622.78	2248.34	2091.4
M287T541			0.111989	1.4739	0.0625874	287.16	540.872	136.765	171.064	224.67	73.8708	42.1595	218.054	173.613	236.413	251.406	204.013	195.997	215.809
M380T285			0.157701	1.75631	0.0626347	380.351	284.524	302.594	87.4641	246.739	83.2639	73.4149	277.272	484.069	218.5	202.915	227.775	400.192	347.116
M181T467			0.134795	0.752517	0.0626837	181.06	467.17	315.777	375.605	293.73	419.667	272.977	504.807	352.556	194.354	235.586	326.301	266.382	267.237
M459T74_2			0.348554	1.37366	0.0628454	459.307	73.809	1569.3	1543.9	938.646	2674.26	2566.77	2037.14	2553.84	1726.19	2554.88	3134.85	2628.02	2965.82
M438T55			0.317062	0.667388	0.0629053	438.293	54.71	1455.06	1478.84	923.695	1650.9	1747.54	2614.53	1432.88	1394.02	829.66	610.846	1180.45	1139.64
M127T264			0.241979	0.878933	0.0629875	126.987	263.866	3015.67	2755.05	3083.84	2776.22	2829.09	2636.12	2184.17	2565.54	2403.22	2354.6	2309.63	3209.07
M243T636			0.317243	1.92812	0.0629934	243.124	636.278	589.126	605.41	581.219	426.447	601.992	514.704	686.422	2109.23	1351.97	553.368	1085.99	612.265
M203T668			0.346078	1.55548	0.0630373	203.091	668.403	1390.62	979.42	1146	688.663	970.855	889.439	846.007	2107.2	2088.28	878.285	2110.75	1403.48
M384T744_2			0.318219	1.29698	0.0631468	384.097	744.35	2381.52	1270.27	1531.53	1577.92	1817.58	1829.04	2448.89	1926.72	2292.57	2039.08	1734.55	3056.93
M270T177_2			0.631968	1.18425	0.0632159	270.171	176.802	12551	8783.21	9417.35	10371.9	8785.91	12533.8	12984.4	11908.7	11701	14690.1	12152.2	10512
M221T362			1.35917	1.64574	0.0632167	220.995	362.038	17402.7	16673.8	8608.68	12713.3	14327.7	11152.6	31624.2	24623.8	13363.4	12098.7	16602.1	34793.1
M212T56			0.849644	0.23478	0.0632193	212.136	56.092	1384.32	5244.41	955.02	11396.8	3905.03	3185.94	573.695	255.218	534.851	2227.75	534.634	1994.91
M524T76_2			0.273839	1.49022	0.063221	524.302	76.29	1030.75	755.829	1202.37	743.801	445.845	454.051	920.987	750.222	1239.73	1242.91	1686.29	1063.49
M334T146			0.140246	1.16513	0.0633477	334.055	146.362	689.415	756.372	506.182	572.584	625.145	817.447	828.901	776.899	690.688	784.867	722.712	818.181
M281T1306			0.525332	1.31386	0.0634713	280.962	1305.9	3971.35	3638.68	4235	5871.34	4629.63	4509.24	6484.82	3371.79	5894.17	5822.98	7866.97	5843.24
M196T54			0.501429	2.38091	0.0634957	196.142	54.2155	570.198	1019.98	837.822	543.068	1343.08	850.859	652.433	1085.32	3091.99	2754.64	3879.55	833.488
M191T59_1			0.289758	1.49281	0.0635872	191.073	58.6025	926.41	1080.13	729.221	1060.16	1020.02	531.326	831.792	1554.23	998.059	1377.28	1098.62	2122.48
M198T537			0.429017	1.3755	0.0636415	198.074	537.337	2951.06	1339.49	2076.33	788.087	2466.94	2665.28	2840.69	2317.8	2609.75	3326.74	3061.85	2744.25
M889T627			0.0704558	1.82295	0.0636636	889.3	627.48	61.4707	16.3022	11.101	22.8012	25.9987	56.5519	67.6689	32.7567	32.7302	59.5366	91.372	69.9986
M380T1203			0.468514	0.597307	0.063721	380.253	1203.47	3055.14	2697.84	1571.84	4095.25	2587.21	2923.95	1866.63	3750.81	1228.84	1093.5	981.671	1191.7
M589T544_1			0.535391	1.27793	0.0639028	588.831	544.445	6733	3652.3	3688	4046.52	4873.47	5591.81	7278.91	4425.73	5940.12	6187.02	6731.78	5966.06
M175T1086			2.24744	3.04307	0.063922	174.954	1086.14	10617.5	20818.7	12543.2	7505.86	7671.33	6961.1	40411.6	13891.7	65211.6	61948.7	8550.29	11187
M375T479			0.0988878	1.26714	0.0640895	375.107	478.76	250.898	206.061	121.378	183.645	148.038	185.572	259.833	222.096	230.189	282.026	212.842	181.282
M435T611			0.407606	0.892624	0.0641818	434.946	611.156	9575.1	8423.41	7633	9420.94	9694.96	8598.23	7034.08	9103.04	7904.54	7950.34	7168.69	8456.94
M184T195			0.23257	1.37749	0.0642441	184.061	195.071	842.583	824.433	666.288	339.135	922.978	460.151	592.654	1027.39	1026.05	1090.65	819.23	1030.53
M285T34			0.301848	2.12394	0.0644628	285.116	34.489	555.99	389.901	440.912	473.115	526.907	262.39	342.636	374.706	806.739	1070.91	1141.04	1890.75
M362T74			0.837256	0.456381	0.0644709	362.208	73.8465	3030.74	9503.18	1839.32	8121.12	12898.6	5741.23	1738.2	5618.22	3340.45	1778.95	2709.24	3587.81
M925T551			0.17263	1.37866	0.0645105	924.827	551.021	423.871	363.198	335.94	361.243	416.808	595.617	607.619	509.95	572.965	864.462	396.29	490.773
M270T343			0.153804	1.32568	0.0646395	270.215	342.768	444.758	460.785	207.493	329.136	392.337	501.605	341.691	461.704	517.669	546.525	633.576	595.769
M365T863			0.134932	1.62489	0.0647583	365.083	862.988	156.381	79.0034	119.638	113.558	135.02	116.186	274.794	100.389	309.488	117.499	159.315	208.092
M302T886			0.144163	0.726024	0.0648366	301.979	885.547	530.826	619.082	330.826	413.609	481.875	256.921	288.992	279.749	328.998	407.904	331.883	274.195
M112T315			0.423061	0.674489	0.0648772	112.051	314.73	2087.4	2768.23	2111.6	3495.27	2752.7	4528.1	1621.76	3250.53	1678.49	2048.95	1414.13	1953.79
M143T56			0.334556	0.584	0.064891	143.05	55.694	782.64	1780.37	1211.45	1010.04	2130.68	2015.86	1801.28	739.55	497.596	702.072	669.158	806.074
M407T710			0.0927004	1.4175	0.0649237	407.088	709.987	111.353	138.704	70.2738	177.378	75.3644	180.606	145.706	136.974	191.703	210.996	151.714	231.245
M186T398_2			1.81105	2.13464	0.0649329	186.113	398.22	21792.4	10340.5	13235.2	10015.7	20075.3	11327.3	68892.6	25201	25189.9	21995.5	22053	21925.4
M1039T544			0.180755	1.78282	0.0649816	1038.78	543.826	401.365	100.608	206.557	81.1583	152.867	383.064	501.904	142.161	294.7	417.993	533.154	473.43
M336T53			0.820708	0.66014	0.0651284	336.326	53.068	16924.8	11991.3	7796.79	5370.27	11546.6	10860.3	6032.57	7522.51	10410.9	5726.29	6814.99	6065.21
M511T544_2			0.38082	0.816668	0.0653308	511.348	543.567	4412.01	3916.29	4375.41	4246.59	4845	4078.97	4263.84	4203.72	4156.12	2620.73	2248.5	3637.77
M190T693			0.107418	1.49889	0.0654623	190.072	693.307	140.587	95.9323	49.1329	122.075	82.2797	101.746	191.795	94.9493	189.873	185.446	139.997	84.91
M320T699			0.102153	1.36119	0.0654723	320.066	698.754	195.672	78.986	106.655	123.815	140.523	166.496	197.906	242.925	165.463	197.639	178.98	122.571
M686T53_1			0.802111	2.1291	0.0654812	685.557	52.899	1839.66	3772.58	5088.21	1345.4	4069.01	1041.75	4044.41	11618.4	5840.16	1940.06	8381.71	4703.38
M414T629			0.129693	1.59538	0.0654979	414.176	629.087	232.403	122.062	144.645	72.5731	98.7293	212.939	296.784	157.06	151.766	220.685	363.43	219.557
M323T629			0.133054	1.43894	0.0655073	323.13	629.396	169.297	122.145	118.51	91.2113	192.989	260.928	234.109	167.36	317.257	241.069	241.14	173.365
M113T548			0.556409	0.640542	0.065561	113.024	547.565	6440.2	7464.71	3179.43	4077.97	7094.13	3023.84	4566.12	1986.55	3971.85	2634.01	3618.35	3259.45
M447T291			0.163171	2.08286	0.0655855	447.305	291.135	67.0753	250.432	116.479	164.936	135.978	67.5875	41.3985	265.611	268.39	199.302	487.485	409.285
M198T267			0.0958633	1.15733	0.0656523	198.088	266.647	320.412	342.671	323.299	366.549	362.991	374.997	309.365	473.56	375.938	411.584	386.483	462.95
M133T52			0.369557	0.55876	0.065655	132.991	51.867	2924.17	1676.13	2283.27	770.601	2206.53	848.084	897.259	628.799	1280.21	645.715	1597.79	933.862
M357T679			0.137249	1.16798	0.0656583	357.086	679.388	485.674	364.91	447.561	467.638	444.584	455.284	583.703	554.958	565.186	557.206	471.665	380.72
M283T1154			3.02988	0.796343	0.0657534	283.264	1153.92	270068	235042	179080	288934	243522	259454	181228	268163	142962	231433	184034	167661
M1109T381			0.273634	1.49703	0.0658835	1109.26	380.706	1067.35	583.06	497.5	626.002	699.001	1576.54	1582.03	1092.24	926.421	1243.31	1608.47	1106.73
M345T468			0.375171	1.24673	0.0658892	345.079	467.765	3199.44	2676.45	2596.9	2193.94	3292.34	1947.76	3290.75	4291.57	3539.96	3014.31	3021.65	2673.31
M253T223			0.608077	1.91912	0.0659121	253.031	222.729	2542.37	2783.07	1797.55	508.563	3225.15	628.989	5849.75	3890.94	4367.3	544.676	4033.45	3356.22
M178T482_2			0.115824	0.657877	0.0659655	178.096	481.68	326.06	193.511	144.1	177.809	294.034	175.661	137.571	74.8928	175.934	156.555	103.995	213.645
M160T545_1			0.327555	1.31396	0.0660504	159.965	545.103	1510.43	1305.81	1945.19	2265.7	780.814	2212.41	2449.91	2118.06	2260.51	1920.37	1970.71	2446.81
M497T405			0.618866	0.223247	0.0660899	497.309	405.234	3921.76	634.883	3659.44	7123.25	1444.56	280.641	97.6108	765.199	654.51	1326.28	613.181	352.826
M221T719_2			0.209047	0.785493	0.0661129	221.065	719.292	826.402	1266.75	1113.46	851.265	882.126	787.689	775.416	1008.06	546.047	693.853	721.435	754.244
M487T467			0.0662122	0.591987	0.066142	487.242	466.501	105.039	31.045	87.8889	53.7452	35.5855	71.8844	55.5528	27.0551	32.1377	32.7974	43.7951	36.6885
M406T624			0.129846	1.71448	0.0661776	406.18	623.733	108.136	158.904	112.599	186.512	139.136	142.308	69.1114	229.196	213.841	415.542	316.492	208.999
M591T380			0.22843	1.25672	0.0663655	591.109	380.282	1278.45	999.821	920.571	954.105	792.783	876.366	1296.35	1181.45	755.662	1309.47	1467.74	1306.07
M306T754			3.01772	3.22179	0.0663828	306.076	753.796	52078.4	210.559	251.445	429.412	410.099	79518.6	113588	32032.7	53620.9	144689	54303.6	29937.9
M464T948			1.42276	9.54148	0.0664462	464.096	947.623	555.131	179.498	3764.32	2435.56	97.1818	78.7538	72.1369	5122.33	295.043	18297.8	30635.9	13420.9
M335T173_2			1.01838	2.43648	0.0664659	335.221	173.072	5949.54	3834.37	4783	3273.41	469.94	2475.92	4084.65	12118.4	14614.9	2511.56	13722.1	3593.39
M320T628			0.0736027	0.815437	0.0665172	320.135	627.833	192.099	164.146	109.444	172.696	136.408	130.37	136.144	109.498	122.492	127.003	135.851	107.115
M217T636			0.442946	2.13156	0.0665341	217.109	636.286	1157.31	274.614	922.992	613.341	1270.21	1016.58	940.233	3614.76	2074.98	585.847	2556.54	1429.06
M409T545_1			0.714747	1.26183	0.0665446	408.91	544.699	11548.9	6036.34	7129.8	8059.85	9205.87	11322.8	12160.3	8146.79	11116.7	12360.4	12482.2	10993.5
M570T429			0.509187	0.610074	0.0666883	570.28	428.555	4949.69	3453.09	2356.32	5100.6	3909.54	1796.68	1398.96	3066.22	1619.74	1367.02	3763.41	1941.46
M328T754			0.731206	2.78399	0.0668333	328.057	753.534	3557.86	90.3678	174.447	297.649	220.276	4750.69	6200.19	2542.45	3830.03	8106.61	3015.73	1615.05
M316T75_1			0.427354	1.50086	0.0668695	316.14	75.087	2075.56	1482.98	1953.38	2076.61	2102.96	1650.8	1338.48	2245.46	2355.91	3011.06	3655.58	4416.64
M216T230			0.143017	1.14641	0.0669034	216.087	230.145	631.668	487.989	705.637	555.45	533.484	605.152	598.397	642.03	791.34	662.325	699.05	641.506
M293T410			0.19177	1.51748	0.0670065	293.055	410.264	313.19	195.067	367.605	345.932	516.746	486.351	565.268	399.73	512.336	318.763	800.942	779.194
M311T70			0.33946	1.67173	0.0670738	311.07	70.202	1081.57	794.219	944.653	777.825	1082.18	1142.46	1660.38	1084.51	1077.78	1772.54	1097.64	3041.5
M424T60_2			0.443693	1.34594	0.0671074	424.18	59.784	3870.2	1069.99	3300.83	3245.24	3143.87	3746.45	3994.12	4847	3581.37	3427.31	3642.79	5241.09
M465T948			0.646661	7.65624	0.0671526	465.099	947.669	69.1773	89.8066	808.145	577.631	175.461	178.961	107.906	1245.83	105.004	3940.14	6505.17	2636.53
M253T489			0.0999851	1.19598	0.067227	253.092	489.456	307.183	313.113	244.363	254.453	275.296	245.354	291.947	277.022	335.031	429.819	336.007	291.298
M276T1296			0.538967	0.735764	0.0672612	275.975	1295.84	8840.53	3911.07	4298.26	5323.85	5924	5393.54	4212.42	3846.41	3878.82	3975.15	4283.87	4592.12
M570T72			0.392717	1.51439	0.0672865	570.281	72.064	1765.01	1944.76	1291.66	761.728	1777.45	1046.15	2267.67	2307.29	1645.08	1835.74	3510.7	1437.17
M763T219			0.507962	0.763347	0.0672913	762.507	218.944	6385.97	5841.32	4751.04	7659.58	8496.51	4312.42	4953.53	5602.06	4633.1	5394.06	4061.51	3940.69
M743T232			1.39699	0.566483	0.0673359	742.537	232.349	9422.07	32100.1	27511.5	30208.6	16951.8	10070.1	15362.7	9793.71	17217.2	10586.6	11816.4	6749.94
M383T1203			0.576445	0.536777	0.0674037	383.315	1203.18	1802.14	3351.42	1214.23	5563.62	4125.89	2740.11	2736.94	1617	2258.5	1486.91	851.047	1139.62
M126T41_2			6.88051	2.68882	0.0674107	125.9	41.121	485162	5669.71	3572.02	482988	3752.48	634.863	494580	457230	7000.83	532219	549767	599035
M457T476			0.381114	0.802201	0.0674268	456.994	476.283	5087.1	4762.28	4422.26	3711.54	3433.06	3828.28	3770.09	2642.27	2617.99	4498.09	2976.8	3745.93
M252T315			0.170613	1.39267	0.0674603	252.081	314.69	528.703	358.019	278.756	319.514	498.297	191.287	388.607	709.266	473.972	526.508	451.379	478.73
M739T610_2			0.29049	1.41785	0.0675359	738.899	609.932	1509.84	1353.31	642.699	859.718	1249.45	721.03	1547.32	1007.99	1703.43	2106.41	1235.96	1382.46
M267T260			0.387699	1.51298	0.0675835	267.107	260.332	669.185	2302.31	465.492	2372.2	2542.03	1849.92	1765.39	2983.29	2609.17	2273.61	2606.5	3196.18
M590T672			0.0893762	1.47166	0.06762	590.248	671.503	89.2238	68.2341	63.6782	92.9588	82.2711	83.802	109.13	158.882	49.3802	90.7242	162.414	136.111
M304T754			0.372079	2.14642	0.0676488	304.059	754.164	1724.8	231.384	197.693	368.804	114.937	1199.01	1783.46	1867.99	895.471	2008.09	955.508	724.501
M303T282			0.411412	1.85326	0.0676987	303.232	281.731	1332.01	1133.46	1286.49	520.439	906.377	556.246	737.357	1848.99	3168.04	889.903	2325.1	1659.1
M417T615			0.356503	0.578136	0.0677684	416.899	614.658	1960.13	1325.89	1354.71	1361.61	3534.2	1334.98	1338.7	1247.88	789.894	1225.71	775.792	907.245
M524T335			1.00985	2.27787	0.0678056	524.276	335.236	4807.4	6383.53	3882.84	523.122	4724.52	765.048	4189.46	12206.4	3942.7	3451.68	9570.75	14671.3
M280T57			0.887545	0.672874	0.0679908	279.979	57.3005	9142.89	9973.5	8694.09	18103.5	12120.5	8100.92	8560.8	9768.8	3604.48	6493.06	8402.11	7671.49
M514T357			1.29375	2.27179	0.0680275	514.282	356.544	6093.65	5155.75	7595.67	1244.49	1885.12	12640	10001.2	11747.9	23904.3	20152.3	2404.61	10427.1
M521T45			0.456293	1.52076	0.0680918	520.907	45.283	2718.1	1640.81	1366.44	1332.08	2729.29	2405.03	3549.31	4256.09	2841.75	4177.69	1861.14	1854.74
M338T707			0.228045	0.415518	0.0681506	338.097	707.431	294.911	264.545	224.47	640.065	307.793	1044.37	182.393	241.234	231.43	142.161	184.189	172.136
M232T736			0.0947445	1.77684	0.0683311	232.07	735.51	99.838	82.9379	21.6759	48.6363	59.863	51.5446	105.189	53.1471	90.6577	144.048	185.912	68.6954
M420T66			0.465396	1.45569	0.0683455	420.166	66.434	1066.46	3947.06	2641.12	2547.8	3558.74	2733.79	3294.75	2282.02	4736.85	5220.22	4836.99	3640.77
M600T489			0.150255	1.24044	0.0683616	600.217	489.481	569.169	311.629	477.528	506.71	401.674	571.375	728.354	518.298	541.19	673.851	549.648	509.121
M343T66			0.641114	1.39483	0.0683745	343.156	66.208	6439.65	6282.39	1999.93	5583.38	6059.91	4112.17	9820.33	6552.68	5687.31	5208.64	7318.81	7923.04
M273T542			0.70749	0.711734	0.0683809	272.969	541.941	12754.8	10719.2	10365	8742.29	9011.36	9986.67	11379.2	5679.38	4123.96	10334.4	3769.05	8542.13
M509T149			0.752931	1.53863	0.068391	509.286	148.808	7509.26	3462.35	4436.17	3559.11	7171.56	2487.26	4811.41	4406.32	7167.93	9006.51	9193.72	9458.61
M227T174			1.79456	1.83551	0.0684164	227.167	173.858	344.199	36235.8	34453.6	41780	3832.66	3525.52	29987.7	36704.3	33044.7	36854.7	46131.4	37854.2
M660T53			0.458991	1.54746	0.068486	660.466	52.595	1919.59	996.461	1807	1092.24	2720.4	1288.7	1361.4	3113.81	2874.02	3019.94	3306.59	1527.08
M747T227			0.536991	0.693971	0.0685211	746.512	227.064	5193.88	6794.08	8439.79	6048.78	6518.45	2936.21	2709.32	5964.13	4752.86	4704.46	3137.69	3666.71
M875T79_3			0.274745	1.40774	0.0685279	874.592	78.908	859.754	529.598	1404.19	1037.69	838.272	760.665	1595.73	1353.17	1130.7	846.083	1689.16	1029.44
M329T74_2			0.817998	0.688407	0.0685416	329.152	73.757	8272.79	9645.29	12043.4	13235.3	14598.7	13645.9	9814.12	14896.5	7039.11	6686.61	4454.28	6290.19
M131T489_2			0.436314	1.28289	0.0686198	131.09	488.993	3732.11	2356.33	2716.98	2718.95	4067.28	3275.29	5277.2	3125.55	4174.48	4698.55	3570.13	3358.31
M390T392			0.114766	1.55008	0.068686	390.248	392.087	153.37	43.1187	116.608	145.909	107.345	115.969	260.533	196.744	156.717	71.0985	212.821	159.742
M576T345			0.360957	0.583928	0.0687231	576.26	344.633	2857.29	1302.83	1253.13	1314.61	1596.15	795.942	545.773	1288.33	616.391	1062.52	1015.42	796.963
M131T226			0.14811	2.06665	0.0687396	130.657	225.67	167.6	197.159	18.7188	17.3189	91.0419	104.168	157.214	276.065	49.445	216.117	350.826	182.069
M240T466			0.202972	0.736893	0.0687649	240.09	466.248	1042.55	701.442	716.674	1047.01	686.082	863.202	858.049	342.677	512.392	643.117	514.492	855.713
M136T174			4.52805	0.452375	0.0688347	136.048	174.432	196927	2258.22	242972	231969	192988	351921	162461	2400.72	134749	129764	5497.56	116589
M186T744			0.181604	0.691896	0.0688594	186.025	743.762	413.018	714.336	305.227	619.094	717.236	573.488	206.422	349.415	319.182	474.253	552.104	411.216
M339T64			0.606341	0.690006	0.0688625	339.325	64.0535	4124.09	6607.24	4372.71	8023.58	8008.42	4104.8	4251.24	3255.76	3327.31	5239.64	2863.73	5378.71
M77T623			0.68175	0.889599	0.0689397	76.9694	623.4	20489.9	26376.4	20945.4	21583.7	20376.3	20705	19691	21021.2	20059.1	20518.1	16260.2	18522.3
M146T133			0.463217	2.47434	0.0690281	146.053	133.305	1250.93	1023.93	998.758	213.027	978.328	104.217	140.977	3212.61	3053.37	599.276	2219.6	2079.93
M610T540			0.334519	1.51565	0.0690409	609.927	539.809	1725.17	802.331	925.805	282.115	1022.21	1177.51	1660.61	981.68	1291.72	1352.8	2131.97	1576.84
M173T75_1			3.13557	2.62897	0.0690511	173.118	75.089	34492.5	36659.3	58748.2	10874.6	33540.4	9090.73	18416.4	165509	73780.5	22280.1	121914	80269
M695T252			0.357439	1.41429	0.0690649	695.479	252.203	1468.26	1533.51	2281.78	1664.77	1642.23	1254.96	955.141	2607.97	2928.5	2728.3	2710.75	1993.77
M170T88			0.437323	0.848517	0.0691099	169.849	87.631	9637.64	6937.51	8308.66	7310.13	9203.13	6063.2	6889.49	6175.61	6667.96	7254.54	6299.95	6983.31
M363T63			0.580322	0.625969	0.0691192	363.326	62.968	4612.27	8119.17	3960.48	4568.04	6486.43	1858.29	3681.24	3128	3258.56	2960.2	2109.21	3394.4
M327T212			0.587432	2.01958	0.0693041	327.153	211.895	1934.32	3276.06	600.628	321.707	3257.54	770.947	3873	5316.62	2915.35	747.325	4587.35	3081.76
M909T609_1			0.214844	0.823827	0.0693892	908.912	608.842	1801.25	1304.18	1218.6	1306.8	1848.53	1355.24	1150.92	1021.95	1287.75	1287.93	1110.31	1419.32
M282T719			0.209038	0.639671	0.0694037	282.12	718.668	676.585	921.819	409.044	582.642	743.367	621.834	494.526	414.44	610.269	696.71	99.7554	214.386
M737T78			1.11476	1.31528	0.0696861	736.526	77.581	19950.6	18826.3	24134.8	20494.9	20637.3	15180	23280.4	20485	36027.7	27654.1	17657.3	31708.3
M68T1259			0.522601	0.863656	0.0696881	68.0137	1258.8	11888.9	11288.6	12649.2	11748.2	12334.8	12662.9	11889.3	11530.3	7528.63	12236.3	10825	8668.21
M271T248			0.237848	1.34097	0.0697495	271.075	248.333	930.324	1202.92	897.886	782.752	1120.63	587.666	663.483	1260	1414.88	1560.34	1265.39	1240.96
M304T744			0.118501	1.32523	0.0700031	304.078	744.078	306.108	177.492	146.984	209.429	156.008	307.317	242.405	325.472	302.775	328.976	221.932	305.657
M193T707			0.192816	0.764428	0.0700138	192.988	707.257	668.683	947.067	451.517	890.87	803.204	827.113	692.131	618.451	447.184	608.814	715.831	425.135
M547T281			0.134468	1.46219	0.070268	547.303	281.121	251.447	325.54	146.908	372.874	192.222	143.951	204.88	353.748	417.04	326.012	315.344	478.202
M235T502			0.0868809	1.32323	0.0702727	235.075	502.32	67.5433	160.909	145.591	134.561	129.547	84.6189	138.444	203.551	148.558	154.095	186.597	125.15
M421T37			0.982443	0.740432	0.070347	421.224	37.01	15379.2	14328.1	17175.1	25620.6	11664	15661.9	15831.1	10160.4	12982.8	10211	13048.2	11683.1
M853T78_1			0.464224	1.28494	0.0703803	852.571	78.1485	4548.32	3625.75	3831.86	4729.02	3849.36	1885.77	4348.97	4258.46	6294.17	4813.8	4131.18	5026.09
M645T67_2			0.417535	1.41214	0.0703961	645.427	67.1245	1725.18	1205.97	960.129	2279.25	2510.42	1866.87	3408.26	2789.52	2893.92	1926.09	2054.4	1822.82
M560T342			0.38358	2.1364	0.0704828	560.294	342.4	607.051	617.246	629.875	812.597	671.394	712.966	690.14	2881.05	912.305	516.791	1502.89	2151.66
M255T177_1			0.67939	0.817178	0.0705011	254.906	176.671	9574.43	13791.3	9345.89	15076.9	11596.8	14647.5	8774.74	11146.3	9736.58	10510.3	11169.7	9160.35
M368T264			0.217135	1.77473	0.0705193	368.352	264.437	286.797	288.435	482.755	246.366	381.926	78.3585	173.285	841.101	421.528	417.363	728.847	549.627
M196T579			0.093426	0.621681	0.0706118	196.072	578.503	186.096	82.1131	71.416	190.698	84.3171	128.59	65.9218	105.324	94.1565	62.5563	72.0906	62.0034
M344T463			0.361197	0.471114	0.0706357	344.134	462.824	758.769	1176.85	1810.82	472.643	2723.94	1801.25	733.627	73.5981	516.775	526.512	1397.16	871.868
M750T77_2			1.01544	1.1652	0.0708128	749.529	76.879	25174.4	31909.8	31467.8	30656.2	31986.2	29542.1	30809.5	31407.7	35659.6	29929.6	43620.3	39168.2
M286T392			0.123319	1.60883	0.0708425	286.238	391.846	103.115	113.916	81.3356	118.111	184.305	139.183	125.559	124.801	242.861	186.475	344.295	166.486
M357T75_1			0.624215	0.768704	0.0708927	357.154	75.409	7472.25	7837.72	8386.75	10737.5	8319.61	7324.31	7694.55	7826.46	2998.67	7941.84	6923.39	5110.34
M315T1242			0.855881	1.23176	0.0709053	314.992	1242.46	16423.1	12241	16313	15922	16633.8	17309	18237.6	26637	17035.6	16242.1	21888.7	16781.8
M528T297			0.69832	1.73254	0.0709402	528.319	296.879	5680.55	2146.11	1531.73	4166.32	5727.94	1719.31	2696.57	7838.66	7715.98	3275.64	6874.4	7933.43
M583T69_2			1.22453	0.837888	0.0711136	583.471	69.036	54868.1	42178.8	40700.8	43323.4	48257.4	40214.7	29598	29613.3	41062.2	41832.7	46118.2	37622.5
M410T455			0.098605	0.747404	0.0711209	410.202	455.084	143.613	134.964	137.876	248.849	170.339	192.919	134.681	101.498	168.646	148.136	123.748	92.04
M271T652			0.118564	1.38816	0.0713148	271.06	651.976	286.985	177.654	152.065	122.885	202.968	200.955	271.877	189.532	244.647	362.111	192.837	326.371
M624T352			0.124412	1.87743	0.0715135	624.28	351.992	143.693	124.541	73.6208	61.9742	161.286	57.498	206.55	156.533	115.064	390.836	131.501	168.432
M726T33			0.433237	0.353425	0.0715202	726.101	33.269	868.261	2729.58	3738.41	599.08	1665.57	508.658	408.141	997.391	473.013	555.855	649.161	489.406
M785T544			0.438132	1.40131	0.0715795	784.786	544.394	3310.18	1450.13	1704.44	1631.76	2321.03	3183.15	3686.73	1788.26	3121.02	3543.19	3854.18	3065.34
M245T483			0.475512	1.75995	0.0716649	245.043	483.098	2439.99	652.458	922.118	1086.58	1165.82	3025.54	4360.4	1787.96	2439.08	1610.37	3619.27	2537.3
M141T543			3.46772	1.82145	0.071674	141.016	542.886	89239.5	57207.9	92316.9	67021.1	63512.8	94635.6	76314.1	64941.9	76088.6	223759	202433	201497
M436T76			0.348634	0.759103	0.0717635	436.344	76.292	1980.8	2968.31	2743.6	3473.2	3215.84	2556.27	1620.86	2377.91	2274.44	2865.46	2570.06	1148.97
M215T76			1.07247	1.42355	0.0717958	215.165	75.62	13910.4	13133.3	12025	18293.7	21656	12511.1	11262.5	32247.7	24002.1	19160.7	22947.3	20676.3
M209T61			0.364192	1.55207	0.0718605	209.083	61.469	1678	584.759	2428.92	1403.01	1245	725.27	1589.93	2420.67	1962.72	2711.88	1210.92	2621.28
M159T455			0.134422	1.35124	0.071881	159.122	454.641	259.759	291.725	324.663	194.219	331.145	334.84	399.11	213.116	353.86	539.702	468.345	372.093
M231T568			0.096788	1.47507	0.0719662	231.117	568.379	168.706	90.4395	52.8465	129.752	130.043	100.459	118.184	180.415	155.285	157.466	122.289	257.974
M283T69_5			0.537901	0.708729	0.0719995	282.609	68.947	6090.61	6278.64	6360.51	5493.8	6273.76	4747.28	5233.03	2656.42	5922.09	1339.7	3486.06	6341.57
M473T78			0.262535	0.479752	0.0720641	472.757	78.4505	1251.64	705.397	431.071	1088.64	604.969	274.253	270.825	193.247	182.556	875.788	295.575	271.795
M315T168			1.68135	1.4713	0.0720753	315.253	168.151	42951.2	18503.9	25171	14952.4	26208.5	28600.7	29567.2	55311.6	42770.7	26144.8	45671.3	30628
M153T161			0.212296	1.21962	0.0721494	153.066	161.031	1228.94	1327.51	1226.48	956.22	1061.95	1054.45	1023.64	1227.51	1551.29	1800.13	1293.28	1465.36
M236T74_1			1.71499	0.571707	0.0721884	236.105	74.451	19274.2	31297.3	43664.7	43649.9	57351.4	37571.3	25464	52311.6	13182.6	17475	13885.6	10779.7
M171T783			0.132336	1.39503	0.072197	171.04	782.665	202.37	149.752	121.403	232.854	240.186	163.183	186.288	264.833	394.981	244.8	263.194	194.03
M277T718			0.708084	1.23301	0.0722667	277.024	718.196	11476.8	11831	10776.3	8689.97	8558.71	13379.6	12481.1	12499.9	10503.1	12746.5	17721.9	13838.6
M913T78_2			0.342132	1.52082	0.0722747	912.571	78.111	1186.67	1151.16	1217.31	960.648	1362.16	934.838	1454.44	834.449	1613.99	1958.83	2950.88	1548.41
M279T96			0.147749	0.906231	0.0723227	278.99	96.462	1322.55	1324.18	1451.16	1540.96	1554.73	1391.55	1076.29	1292.96	1254.06	1437.38	1399.44	1319.99
M307T142_1			0.270024	0.709962	0.072342	306.965	141.824	1534.9	1316.84	1396.01	1437.39	1284.7	2057.12	539.715	1650.17	1020.67	702.542	938.634	1557.08
M889T246			0.580667	1.53671	0.0723952	888.575	246.134	3682.29	2903.98	2682.26	2135.31	2749.08	4024.26	4407.71	3664.18	4244.31	4972.84	8063.86	2580.23
M184T563			0.0693537	0.683389	0.0724447	184.072	562.99	72.7958	55.328	46.0742	104.222	115.994	76.1757	56.1141	50.1017	77.5879	47.7885	37.2604	52.7427
M801T201			0.441901	0.65849	0.072527	800.579	201.309	1630.91	1836.99	3362.29	4004.79	2901.58	4083.64	2435.96	1800.45	1651.16	1869.8	1050.93	2926.13
M170T261			0.63123	0.514175	0.0725458	169.991	261.151	6182.25	4015.78	4307.29	4461.78	7685.15	788.894	564.009	1584	2379.57	1936.46	2957.38	4688.14
M194T669			0.33666	1.73174	0.072586	194.048	668.96	542.476	1485.99	839.847	549.655	372.323	588.198	1354.8	1210.96	827.365	691.165	2152.06	1346.07
M307T819			0.107764	0.766821	0.0726192	306.92	818.56	224.335	255.295	259.52	349.73	356.981	215.605	193.673	241.787	184.351	231.033	281.305	141.897
M598T450			0.420398	1.47763	0.0726812	598.306	450.312	2538.59	2228.32	1241.23	1417.83	1944.51	1411.77	1804.08	2243.32	2225.2	3841.52	3780.68	2037.39
M652T323			0.318317	1.94515	0.0727178	652.367	323.165	1163.04	453.054	511.184	250.772	297.176	107.634	329.621	686.231	794.8	1234.86	1392.1	975.45
M368T71_1			0.460911	1.47525	0.0727834	368.151	71.428	2900.85	2165.83	2249.44	1773.5	3376.2	1933.15	3084.81	2960.78	4257.83	2584.73	2590.47	5763.45
M458T289			0.292906	1.5853	0.072797	458.302	288.512	785.021	500.74	569.506	488.183	1329.79	1031.34	1861.89	1372.79	740.821	694.981	1419.33	1368.36
M107T86			0.162474	1.29476	0.0728469	106.98	86.1665	372.548	594.986	551.572	628.273	624.779	505.146	517.287	634.255	811.387	997.836	618.98	663.585
M421T75_1			0.439559	1.3027	0.0728804	421.221	75.096	4243.32	2378.01	3367.89	1924.76	3212.72	2419.34	4068.38	2576.12	4013.12	4608.31	3718.71	3872.53
M121T60			0.931673	0.724711	0.0730953	121.029	60.448	11272	18895.6	20517.4	12384.6	20508.8	14296.7	10349.4	17164.1	8346.88	10856.9	8933.28	15280.7
M542T63			0.358965	1.70409	0.0731866	542.415	62.84	810.575	703.33	1473.02	658.492	1118.29	753.748	3012.59	1096.47	1430.11	1236.5	1501.59	1124.96
M173T234			1.10277	1.54129	0.0732401	173.118	234.335	15391.6	7821.13	12090.1	11268.9	14391.2	5515.03	6252.01	15433.8	25057.7	18777.8	16614.5	20326.1
M179T481			0.0608107	1.31117	0.0732522	179.093	481.022	52.6652	44.7012	72.8218	53.0852	74.0606	68.0557	71.2002	117.646	83.0923	73.6	71.1088	62.4411
M285T229			0.297523	1.3783	0.0732862	285.131	229.304	1503.18	1229.9	1188.6	1182.72	1409.08	947.37	750.414	1780.54	1837.25	2315.52	1531.33	2068.23
M242T466			0.269127	0.763375	0.0733695	242.051	466.417	1601.89	1306.79	1396.92	1510.26	1251.77	1920.29	736.034	1335.38	634.924	1394.53	1313.15	1447.14
M189T717			0.244738	1.55247	0.0733783	189.087	717.266	802.327	292.194	550.058	434.23	321.129	315.366	661.246	821.47	1114.32	465.777	603.248	549.358
M764T65_1			0.712204	1.47896	0.0735662	763.545	64.9695	5671.75	4497.18	6163.48	3980.01	3545.65	6033.24	5931.7	4399.44	11712.3	7388.69	5552.83	9222.98
M253T170			0.355616	1.3083	0.0735928	253.106	169.513	2266.4	2155.1	1847.78	1799.39	2113.59	2142.3	2367.63	2181.91	2000.66	3353.79	3887.32	2332.97
M369T202			0.323513	1.29981	0.0736277	369.3	202.01	2272.2	1748.87	2013.49	1575.69	1346.02	1335.24	1764.13	1678.41	2723.07	1890.69	2796.12	2524.64
M337T176_2			0.570193	0.578653	0.0736454	336.908	175.817	5384.18	3664.27	1878.47	3425.09	4271.77	8310.17	4055.26	2142.49	2024.34	2227.73	2491.67	2643.95
M505T52			0.287789	0.705025	0.0736591	505.28	52.204	1144.3	1613.48	1550.59	1148.29	1801.32	1631.66	1507.75	605.567	605.965	682.826	1559.58	1305.72
M368T305			0.44614	5.57044	0.0736914	368.207	304.82	395.087	286.774	244.177	110.21	234.229	104.047	146.243	1146.64	764.581	640.438	1189.71	3769.1
M232T643			0.0923262	1.41404	0.0736969	232.093	642.539	134.222	71.7312	108.027	156.369	108.186	52.5903	188.639	85.9688	155.444	126.993	159.708	175.686
M216T960			0.0893586	1.22923	0.0738009	216.135	959.647	231.867	152.058	239.158	216.341	211.299	160.872	255.207	221.835	201.644	323.997	261.616	225.03
M665T70_1			0.315551	1.28506	0.0738866	665.404	70.217	1205.84	1474.73	2188.59	2164.91	1483.15	1798.93	2292.27	2998.65	2151.13	1944.14	2210	1660.69
M325T37			11.6161	2.2531	0.0738911	325.237	36.968	2605.25	1.20112e+06	1687.47	957903	1.66956e+06	4738.82	761901	1.05938e+06	1.45825e+06	1.80924e+06	2.54487e+06	1.01289e+06
M405T63			0.624766	1.53226	0.0739181	405.286	63.423	5434.94	7100.1	2531.63	3045.26	4340.92	1024.16	5321.64	6775.24	5793.58	5261.41	4536.77	8284.21
M544T433			0.493467	0.685741	0.0739376	544.265	432.771	6210.29	4392.01	3237.51	3845.02	4782.5	4095.25	2792.96	5367.73	2382.48	3823.81	1480.14	2367.92
M463T559			0.111516	1.29183	0.0739699	463.027	559.421	225.67	154.433	192.145	99.3138	178.071	133.688	171.747	209.682	160.498	251.625	240.76	235.972
M205T656			0.14328	0.814696	0.0740441	205.013	656.077	733.898	641.365	570.118	725.633	675.827	544.875	552.898	665.194	410.989	684.693	412.951	443.843
M429T113			0.514231	1.63082	0.0740646	429.283	112.897	3344.57	1886.48	1117.09	1192.48	3586.79	1518.12	3495.4	3343.74	3076.32	5751.22	2650.61	2305.25
M454T276			0.295142	0.229082	0.074069	454.315	275.718	441.642	278.761	439.334	1686.89	820.273	43.7058	34.15	186.602	201.041	204.53	106.442	117.269
M571T331			0.219604	1.78377	0.074103	571.335	331.061	318.613	401.224	384.364	347.252	364.393	256.431	288.967	329.706	516.444	1116.68	905.407	539.248
M272T754			0.431237	2.59781	0.0741471	272.088	753.676	1317.13	250.255	107.519	177.684	168.325	1972.82	2764.36	913.28	1131.61	3279.03	1497.31	789.381
M594T326			0.201428	1.5413	0.0743194	594.375	325.747	640.817	396.826	320.238	456.756	485.102	52.8213	425.677	453.211	472.173	793.209	752.073	729.659
M269T407			0.235088	1.21622	0.0744887	269.175	406.545	786.668	1071.75	1114.09	1094.79	1109.58	1019.37	1503.11	1095.98	1475.8	981.944	1029.75	1449.4
M585T547			0.283633	1.17167	0.0745736	584.861	546.835	2771.06	1736.75	1823.84	1879.54	2192.98	2367.44	2628.29	2249.76	2319.99	2838.09	2481.07	2446.89
M428T75_1			0.356391	1.62739	0.0745996	428.231	74.514	741.442	1092.16	1397.99	1987.76	613.001	793.631	1429.35	1080.8	2436.93	1307.36	1732.65	2796.01
M423T334			0.193659	1.63952	0.074638	423.269	333.551	407.967	604.676	338.327	332.093	354.965	97.6867	327.295	450.394	593.241	1002.19	586.164	542.258
M281T69_10			0.422467	0.751825	0.0746386	280.8	69.269	3197.11	3677.97	3440.27	4008.48	3440.68	3114.8	3693.23	1184.67	3474	3274.06	1856.33	2215.3
M245T455			0.102462	1.16964	0.074776	245.033	454.982	335.754	309.412	275.623	292.265	234.056	290.859	382.614	296.429	290.095	304.207	410.3	349.156
M236T47			0.767306	0.745285	0.0747805	236.096	47.048	13380.6	9920.87	15902	13455.3	10781.6	20621.9	7242.48	10590.6	11549.9	8692.96	12060.4	12514
M474T41			0.352406	0.508413	0.0748026	474.321	40.561	1780.33	1936.13	1507.43	325.812	1466.89	2036.52	613.733	855.179	2057.76	357.13	217.317	501.598
M827T251			0.797828	1.51391	0.0748465	826.593	251.145	8202.01	8569.46	8778.31	7821.05	5482.5	4538.31	7078.26	7756.43	11669.1	10380.8	9977.85	18828.4
M446T60_1			0.732974	0.734734	0.0749615	446.135	59.782	7169.19	11056.2	8538.84	12647	10095.5	4896.52	8194.84	7277.45	5431.17	6812.79	6078.56	6177.09
M313T175_2			8.71264	5.34718	0.0751407	313.204	174.711	283379	1766.6	1813.95	1388.49	237052	6115.64	3813.69	857284	598470	2957.46	1.10225e+06	277333
M295T56			0.234994	0.728716	0.0751502	295.115	55.5405	1346.01	1131.71	799.793	1207.4	1364.14	978.759	823.962	845.881	571.04	1301.54	424.466	1008.65
M620T381			0.231957	1.94966	0.0751589	620.167	380.738	541.238	194.54	236.09	76.6965	166.174	249.432	810.439	375.575	685.555	343.932	479.961	159.174
M386T60			0.72389	0.640946	0.0752105	386.236	60.0555	6625.54	9912.62	5885.13	7799.37	11248.9	4975.42	5319.46	5955.67	1932.31	7210.19	7315.46	2036.91
M316T62			0.363984	0.628415	0.0752301	316.187	62.293	3154.68	1712.34	1120.66	1709.99	1326.09	2375	1162.04	1027.87	1857.2	939.234	624.574	1552.22
M843T204			1.24568	0.784306	0.075237	842.589	203.673	26984.6	37987.4	31681.5	38788.7	27881.2	34092.1	36873.3	29235.7	20055.9	29382.6	21012.1	18274.6
M382T546			0.0937178	0.741196	0.0753172	382.169	545.611	193.265	121.812	223.339	210.393	185.739	214.499	174.661	111.16	167.523	83.2929	209.114	105.918
M388T66			0.41031	0.829495	0.0753325	388.209	66.048	6158.12	6145.67	7198.67	4977.91	4648.87	6589.89	4285.24	4754.95	5690.84	5905.25	5132.64	3859.92
M359T488			0.156104	1.38611	0.0753515	359.149	487.586	507.184	284.31	269.45	284.307	414.414	237.75	480.929	295.796	439.928	647.699	389.148	515.144
M221T55			0.301183	0.633412	0.0753673	220.601	54.881	899.139	1491.33	1119.1	1151.69	1169.81	1506.4	1687.58	977.971	585.244	402.168	659.507	335.167
M343T73_2			1.72834	2.0473	0.0753889	343.25	72.599	16324.8	5660.48	7984.83	14838.4	19032.2	9417.04	13742.9	20707	52162.4	12276	31113.8	19978.3
M511T561			0.119552	0.743467	0.0755774	511.348	561.13	245.372	234.545	206.856	414.883	290.587	305.124	182.226	254.603	185.346	139.529	274.117	226.116
M720T555			0.0782587	0.710023	0.0760016	719.825	554.561	115.47	82.613	96.4183	107.725	87.5223	117.21	35.5431	34.0729	114.349	97.1392	87.645	62.2048
M355T551_1			0.300462	0.787491	0.0760867	354.97	550.701	1563.88	2054.8	1620.57	2448.44	2076.32	1754.58	1542.05	2070.34	1113.54	1462.31	1104.95	1777.58
M268T657			0.168072	0.589941	0.076362	267.98	656.554	392.607	342.688	273.891	621.668	530.033	142.056	224.618	81.2815	196.214	236.887	354.828	264.773
M350T753			0.228588	1.75416	0.0764384	350.038	752.888	541.183	331.167	191.389	392.99	324.408	606.947	876.825	821.209	572.395	1215.68	302.703	400.266
M381T759			0.128147	1.19716	0.076457	381.124	758.917	353.094	274.475	314.434	374.001	447.109	357.487	423.191	479.769	502.421	332.626	371.727	428.972
M408T556			0.0632177	0.669128	0.0764813	407.985	556.369	77.6964	56.5526	44.1311	85.9994	112.713	54.3371	35.2138	71.9546	45.7221	60.4533	33.9051	41.4327
M467T404			0.769606	0.249326	0.076494	467.299	403.914	6701.64	1534.47	5146.33	11777.7	2602.84	122.316	137.912	1810.49	1080.11	2562.21	836.272	525.536
M345T332			0.120317	1.68796	0.076576	345.141	332.395	74.4197	64.6234	118.912	131.113	105.227	55.597	288.841	135.077	156.983	85.4613	158.033	103.8
M306T54			0.372079	0.651474	0.0765985	306.279	53.669	1156.94	2348.91	2237.19	1756.71	3250.55	2101.61	2337.2	1677.99	804.59	779.052	1697.11	1076.74
M136T1280			2.97904	1.2026	0.07665	135.945	1279.56	181373	141639	181452	213914	201852	180634	181729	198432	275524	227397	256071	184749
M458T379			0.304475	2.20269	0.0768863	458.096	379.012	653.015	315.897	128.956	125.684	95.1265	1349.84	1382.95	290.844	772.994	1086.37	1517.93	826.834
M859T78_4			0.335634	1.41835	0.0769361	858.579	78.313	489.024	1540.11	1621.8	1377.46	1728.19	1482.21	1358.73	2396.82	2802.58	1935.34	1524.12	1667.88
M97T866			0.629627	0.678703	0.077001	96.9691	865.938	6172.61	9173.15	5998.43	5768.02	10952.9	7157.03	6506.23	863.046	6011.9	6705.13	5218.63	5387.44
M243T722			0.288819	1.28434	0.0770344	243.098	721.658	1821.38	1026.44	800.119	1143.49	1516.46	1553.24	1699.88	1686.52	1883.31	1933.65	1196.12	1696.89
M593T545			0.312493	1.28071	0.077133	592.932	545.389	2442.54	1559	1758.28	1633.77	2090.74	1240.42	2335.82	1588.76	1922.33	2844.41	2571.67	2472.32
M515T279			0.129269	2.04839	0.0772112	515.411	279.154	23.4167	98.9946	40.4538	107.171	62.7147	94.6097	134.257	72.998	293.651	56.4391	130.89	187.167
M382T300			0.299865	0.694302	0.0772498	381.904	300.317	1271.37	2240.01	1292.64	2000.49	2305.73	1223.92	703.767	1543.58	1706.5	844.288	994.633	1382.26
M736T333			0.367899	0.419854	0.0773231	736.333	332.832	833.546	1820.33	406.687	2258.13	834.731	438.034	556.294	583.144	312.826	776.166	321.458	217.565
M583T51			0.207318	1.35202	0.0774153	583.417	50.608	641.27	770.596	502.448	472.017	723.435	497.299	677.591	837.584	911.539	963.464	1062.29	424.366
M554T57			0.211689	1.30637	0.0775499	554.257	56.817	826.347	646.63	385.886	758.257	1228.43	813.856	1040.13	980.714	902.971	897.286	1183.14	1082.66
M137T227			0.427615	0.668573	0.0775542	137.035	227.109	3455.77	3282.57	3124.81	3108.72	2878.13	2405.1	2280.99	3208.44	614.992	2870.6	2778.48	451.36
M1163T549			0.165618	1.97343	0.0775868	1162.7	548.827	164.308	85.7531	98.5939	215.205	141.098	164.57	480.205	225.747	289.182	490.864	139.353	90.5987
M544T75_1			0.334351	0.764239	0.077681	544.397	74.957	3424.88	2777.13	2131.02	1803.45	2717.5	3523.1	1866.62	1520.03	2164.4	1980.77	2202.5	2781.68
M303T622			0.143327	1.24021	0.0777911	303.032	622.372	342.159	456.57	512.515	417.317	264.657	605.797	599.767	523.035	560.21	546.387	532.852	461.065
M281T408			0.270466	0.70181	0.0778936	281.015	408.125	1508.17	1444.46	1641.38	1355	653.532	2041.23	1240.81	1378.34	819	703.786	1160.63	763.723
M115T94			1.72393	1.91872	0.0779237	115.04	94.236	17133.1	43962.8	19368.4	10946.4	14846.7	11113.4	10055.7	30966.7	51458.2	64393.1	32320.9	36007.3
M707T544_2			0.166535	1.15817	0.0779553	706.806	544.133	972.845	717.052	804.348	612.749	745.504	914.026	1050.44	804.484	954.531	940.189	864.644	906.166
M279T288			0.377279	0.710176	0.0779789	279.232	287.533	3245.26	2439.55	2785.69	2261.08	5182.9	2506.02	1981.44	2166.17	2312.28	1973.94	2131.99	2515.99
M858T78_2			0.355202	1.31294	0.0781429	857.565	78.163	2626.65	2204.48	1575.72	2109.53	2010.1	1186.52	3515.2	2210.98	2098.5	2088.86	2961.08	2503.83
M161T88			0.287846	0.697948	0.0783137	160.842	87.669	2553.47	1527.07	1998.07	1413.08	2098.66	1022.82	1744.68	723.724	1054.17	1022.77	1303.02	1559.08
M726T828			0.222036	2.70191	0.0783321	726.022	828.261	86.0276	11.3088	660.2	100.549	29.3348	157.777	826.84	392.921	33.1918	684.857	535.215	351.001
M84T679			0.107195	1.39899	0.0783381	84.0446	678.985	233.416	70.6632	121.752	170.411	148.001	204.334	213.784	163.987	154.364	260.485	282.14	252.294
M533T545_1			0.396886	1.2812	0.0783514	532.922	544.883	3357.47	2219.86	2850.01	2164.58	2670.5	4040.59	4043.88	2441.25	3451.67	4289.72	4362.1	3579.99
M185T129_2			1.13897	1.74001	0.0784443	185.118	129.331	10443.8	8132.03	4904.95	7802.07	9886.3	8734.01	4035.02	13493.8	27038.7	11780	14740.6	15744.1
M429T463			0.157202	1.13891	0.0785034	429.153	463.013	746.517	849.675	923.742	797.563	791.759	871.372	975.481	800.971	947.546	787.376	1069.51	1091.61
M436T294			0.316899	1.85996	0.0786073	436.3	294.173	951.044	450.685	804.954	397.328	633.841	85.8584	94.5368	1457.52	1278.79	1129.2	1385.26	836.657
M550T263			0.151214	1.69427	0.0786417	550.335	263.037	202.012	143.909	61.9612	187.283	350.306	82.9583	239.739	239.739	234.862	190.068	472.161	365.875
M692T629			0.0577352	1.52383	0.0786718	692.286	629.45	14.5548	51.0888	8.9957	64.1705	39.0441	29.9053	54.439	54.2825	39.0716	59.4567	48.1932	61.147
M156T1200			1.23775	1.57863	0.0787696	155.924	1200.12	12476	20409.5	13161.2	17151.6	15924	7373.38	12793.5	24546.7	30557.9	28877.5	30535.6	9233.62
M788T609_1			0.167595	1.20069	0.0789984	787.915	609.338	666.054	826.534	784.517	458.591	881.478	956.866	826.013	955.632	991.926	937.723	826.322	954.394
M253T212			0.18451	1.14593	0.0790702	253.092	212.176	1438.54	1342.68	1296.38	1346.79	1108.89	1135.81	1399.99	1302.04	1487.98	1472.63	1299.46	1826.14
M504T695			0.102706	1.23208	0.0791527	504.255	694.856	219.132	117.202	188.462	167.46	220.073	176.592	161.516	234.986	221.081	240.454	270.839	212.757
M958T343			0.096675	1.65893	0.0791535	957.593	342.813	147.739	99.4938	54.0694	82.5279	70.7931	21.209	93.3807	63.4087	129.889	145.134	151.297	206.262
M85T739			0.616708	2.88296	0.0791999	85.0288	739.216	1906.5	728.547	796.173	705.4	693.128	1410.95	2086.57	1449.15	1300.65	3142.13	7713.6	2299.56
M930T261_1			0.161706	0.874943	0.0793308	929.566	260.561	1257.81	1126.92	1130.86	1461.95	1276.64	1145.97	897.619	990.946	1048.53	1147.71	1073.1	1316.8
M101T363			0.3024	0.550383	0.0793745	101.024	363.214	1943.05	362.76	933.472	851.503	1222.46	811.225	530.407	413.013	1000.45	561.944	474.541	390.44
M542T307			0.379306	1.65672	0.0794474	542.3	306.721	1437.54	1076.38	1650.3	951.846	1620.93	342.837	1079.86	1109.28	2244.69	3281.56	1732.41	2281.49
M460T302			0.283516	1.83215	0.0794922	460.318	301.86	617.567	356.019	451.543	342.223	741.482	83.5349	523.927	733.664	465.507	520.055	1441.26	1065.19
M195T1207			0.458262	1.46053	0.0795505	194.928	1206.8	3421.39	1016.29	3273.5	1898.7	3255.96	684.156	3368.73	2465.38	3211.02	3520.85	3752.67	3471.62
M999T380			0.139692	0.768921	0.0795947	999.165	379.698	518.345	421.548	431.981	461.65	371.813	710.948	274.963	385.286	338.899	333.698	479.41	430.136
M354T707			0.170228	0.599771	0.0796155	354.064	707.341	326.938	222.971	300.429	493.68	231.122	710.505	191.93	215.448	284.771	241.549	223.187	213.978
M227T76			0.682451	0.79466	0.0796182	227.165	75.691	14908.2	14715	11656.7	9747.54	14303.2	10696.7	8017.13	6594.91	11260.2	12758.5	11827.8	9957.4
M115T71			1.16513	3.02475	0.0796594	115.076	71.432	4641.24	876.271	5170.48	4878.82	4535.97	4112.38	3974.31	5390.45	16821.7	8506.33	7772.03	30780
M390T53			0.622623	0.800795	0.0797874	390.238	53.093	12154	11429.7	13048.5	10224.7	16106.1	15685.1	14239.5	12165.6	8063.57	9572.85	9948.89	8990.67
M784T328			0.405249	0.646561	0.0799121	784.485	327.985	2057.44	2560.26	2029.62	3708.15	2836.54	931.053	1768.87	1519.21	2318.44	1265.99	940.489	1318.43
M257T895			0.107194	0.856484	0.0799388	257.217	895.278	455.718	317.254	505.235	494.239	486.7	444.175	377.794	336.555	461.55	386.857	359.187	393.408
M841T101			0.89612	2.20633	0.079962	840.575	101.141	3833.01	2292.6	2691.95	2919.23	4085.19	1719.91	5900.4	3012.46	12619.1	2505.83	11002.3	3663.13
M201T38			0.252945	1.64559	0.0800926	201.057	37.529	687.121	446.074	851.732	255.773	565.8	366.178	643.286	714.787	1239.38	947.32	356.737	1319.41
M367T293			0.636851	2.11728	0.0801552	367.207	293.071	3552.86	1638.92	1484.79	1393.64	2021.75	340.224	780.692	6114.46	2822.41	2350.17	6419.31	3600.82
M602T296			0.360326	1.36205	0.0801565	602.343	295.773	2643.87	2127.15	1823.67	1821.09	1080.77	1384.22	2206.51	3199.61	2327.94	2099.21	3249.12	1737.79
M373T296			0.356262	0.620282	0.0801653	373.099	295.958	2091.83	2261.66	2335.02	1941.68	2599.37	473.583	866.596	2160.35	996.22	793.507	1563.58	878.989
M325T397			0.154773	1.43389	0.0802257	325.096	396.598	206.373	385.376	431.793	247.923	182.269	515.587	440.32	379.638	371.432	474.159	693.814	464.418
M132T228_2			0.324216	1.68735	0.0802577	132.074	228.179	888.298	707.055	779.573	424.556	743.62	1215.52	557.503	2311.64	1350.34	1045.93	1814.48	949.575
M255T536			0.127347	1.3086	0.080364	255.132	536.452	363.155	188.408	185.666	150.286	326.13	245.103	397.379	309.631	321.499	281.719	301.956	296.736
M265T38_3			32.6042	0.531927	0.0804815	265.074	38.135	1.11288e+07	1.11139e+07	1.14322e+07	1.13202e+07	1.16431e+07	9.79235e+06	1.26062e+07	4950.37	25767.1	12637.9	1.01633e+07	1.25233e+07
M233T1099			0.693498	0.583056	0.080483	232.979	1098.86	4271.89	8903.72	3819.39	3705.21	6949.82	3900.04	3783.5	4186.93	661.195	1122.91	4645.44	3995.5
M968T318			0.327789	1.39063	0.0805102	967.55	318.189	1284.35	2527.08	2511.34	1350.41	1501.54	684.715	1705.48	2084.01	2571.31	2617.02	2363.98	2368.98
M847T62			0.718786	1.7306	0.0805263	846.535	62.095	7116.24	4165.85	2894.87	1648.65	1101.77	2586.68	5416.08	3611.7	7081.44	6687.78	8122.96	2851.06
M367T71			0.914682	1.41357	0.0805716	367.215	71.402	12375.9	6163.78	4933.24	4586.88	9164.85	12111.8	9527.54	13833.1	14687	9611.99	12897	9183.77
M245T746			0.17333	1.66157	0.0806233	245.078	746.039	242.879	292.663	205.159	203.653	249.946	301.855	684.727	361.773	267.368	409.559	149.139	613.396
M312T56			1.51817	0.329196	0.0806875	311.96	55.5355	5101.47	32852	3571.89	30050.2	29248.9	3837.11	2990.16	3167.99	7932.85	7136.69	6478.86	6747.6
M301T76_4			0.807599	1.48777	0.0806931	301.237	75.6325	5123.09	10276.4	3186.01	6691.45	4232.65	9117.87	10698.7	10397.2	12274.2	11814	6985.22	5299.68
M145T304			0.342535	1.53316	0.0807944	144.969	304.164	395.032	1270.14	1654.41	2639.27	1378.37	777.321	1165.22	2294.66	2540.54	2259.35	2035.09	2146.01
M329T677			0.178787	1.44246	0.0808759	329.145	677.02	325.774	232.956	184.915	394.273	269.538	315.182	616.968	278.907	546.228	287.371	325.836	429.53
M441T719			0.252744	1.44747	0.0809425	441.025	718.513	929.036	544.279	664.665	902.866	690.403	598.077	1646.35	1274.62	836.774	1000.07	561.197	947.561
M277T35			0.493132	0.511735	0.0809731	277.019	35.0885	220.465	3257.4	3480.15	3284.32	2700.65	2474.44	1867.25	424.813	566.603	2982.48	1559.1	489.383
M557T381			0.662497	1.22045	0.0809821	557.134	380.716	12077	8969.4	7404.38	6793.65	8527.94	11791.2	13183.3	10249.2	11723.2	12382.1	10090.8	10184.2
M372T724			0.227948	0.4186	0.0809987	372.036	723.626	507.001	217.678	301.124	593.744	221.31	1148.24	362.437	133.155	126.318	220.94	259.07	149.317
M639T711			0.0519025	0.599908	0.0810696	639.272	711.396	61.4034	42.7728	29.3671	46.8774	33.8051	14.4144	35.7584	20.8819	23.3813	11.273	11.749	34.1195
M283T42			0.453205	1.5991	0.0811861	283.099	42.317	2224.73	870.827	1573.7	913.292	1786.15	1686.63	1728.38	1506.93	1773.87	3016.74	4161.69	2292.83
M504T52_2			0.178785	1.25527	0.0813296	504.406	51.792	605.004	400.574	393.748	684.012	816.719	691.913	882.743	728.661	755.844	823.496	688.083	630.07
M497T73			0.389732	1.25251	0.0813332	497.417	73.4935	3812.37	2178.22	2726.26	2393.48	2543.62	3300.31	3349.43	4333.57	2532.45	3165.54	4085.91	3768.41
M217T65_2			0.341961	1.57621	0.0814467	217.071	64.651	680.358	1456.18	1142.85	1185.35	1461.12	721.468	1011.72	1668.15	2863.1	1037.32	1564.82	2332.48
M491T53			0.252848	2.20225	0.0814733	491.102	53.199	152.507	132.919	203.243	882.775	335.725	436.469	384.701	84.8289	818.349	990.545	1190.93	1251.47
M466T345			0.402808	1.62029	0.0816199	466.292	344.979	1705.01	1726.18	601.032	1690.17	1181.68	1140.89	2628.28	1091.23	2698.33	3530.66	1883.33	1203.34
M305T753			0.265344	2.2028	0.0816211	305.044	753.481	607.693	256.222	185.98	229.44	189.646	622.487	1193.29	692.165	518.262	1524.79	315.295	363.295
M301T906			0.249718	0.855668	0.0816901	300.977	906.232	1652.26	2614.72	1961.62	2162.23	2408.98	2021.6	2036.99	1776.28	1697.26	1952.93	1965.65	1541.76
M131T716			0.884607	1.45571	0.0816911	131.082	715.766	13752.6	9500.21	5300.29	5744.53	7801.6	9865.34	10192.5	16245.1	14141.4	16587.3	6394.63	12084.2
M405T408			0.105534	1.33561	0.0817462	405.222	407.635	203.295	71.4522	105.082	137.387	145.885	217.3	159.361	203.75	192.209	231.665	217.536	171.35
M289T728			0.110377	1.58783	0.0817632	289.14	727.894	86.8274	87.2542	64.6915	97.51	119.124	162.33	259.982	95.9939	177.925	224.631	99.479	122.851
M388T753			0.15881	1.99461	0.0817862	388.065	752.918	233.373	139.196	69.9096	135.73	68.1234	133.466	126.875	265.927	214.956	220.159	554.483	172.994
M406T48			0.404204	1.8026	0.0817934	406.149	48.249	1028.5	1602.17	1470.4	645.9	1054.65	742.885	2077.43	3956.8	1775.63	1216.63	1672.24	1098.38
M359T579			0.105965	1.40881	0.0817978	359.101	578.847	204.346	84.7026	110.186	62.3334	132.014	91.5421	119.513	182.673	196.954	125.964	164.712	175.392
M247T488			0.138944	1.22012	0.0818007	247.068	487.673	557.252	280.928	303.15	442.815	472.611	462.873	481.602	503.625	477.561	606.968	510.594	493.906
M262T172			0.173073	1.16895	0.081876	262.056	171.718	924.757	765.967	784.17	713.85	812.174	624.524	740.503	771.713	1072.36	941.308	1008.35	872.68
M495T71			0.708072	0.892121	0.0819303	495.44	71.444	28421.4	26756.8	33378.7	28520.6	32507	25165.2	26822	22977.8	29283.8	27670.2	24751.1	24392.8
M409T381			0.388045	1.292	0.0819599	409.083	380.77	3367.93	1880.51	2485.4	1659.94	2628.59	2053.54	2827.53	2002.15	2868.38	3688.68	3303.63	3495.66
M337T76			1.66992	2.84176	0.0820071	337.167	75.704	5184	4041.61	1662.89	26856.5	3027.17	2412.69	23297.4	32613.3	28855	3866.69	31438	2650.78
M100T151			0.684618	0.61061	0.0820582	99.9251	151.428	5231.59	12223.6	7328.6	4820.88	5456.66	4785.43	3940.3	5989.84	2801.52	5938.78	2679.58	2980.79
M159T699			0.19768	1.24732	0.0820634	159.065	698.796	893.467	994.343	937.655	656.736	659.072	628.525	1024.64	733.119	1273.41	876.994	939.359	1101.93
M283T465			0.640827	1.28869	0.0821069	283.126	465.447	9516.82	7352.86	6259.46	5925.19	8309.27	7954.07	11931.8	5210.68	9597.05	11444.2	10711.7	9504.83
M268T68			0.571756	0.641081	0.0826481	268.117	68.394	5641.01	2215.18	4577.47	9133.65	5933.53	4085.28	4003.45	2856.34	2615.1	3781.02	2929.36	4063.97
M343T807			0.175396	1.93697	0.0826561	343.091	807.358	368.84	50.0746	87.6565	251.081	124.361	281.277	327.084	437.473	290.159	251.093	209.458	737.996
M281T283_3			0.304672	0.526938	0.0826782	281.14	282.959	1419.54	472.693	1476.78	1511.67	2161.02	337.243	454.807	720.714	540.362	633.081	427.898	1111.38
M355T884			0.15473	1.47648	0.0826921	355.125	883.677	465.817	246.468	212.747	284.028	169.394	225.011	287.861	420.847	241.23	487.817	359.495	570.229
M245T104			0.306805	1.36347	0.0827386	245.024	104.169	1478.29	1163.8	1148.41	1115.3	1684.42	1146.93	1109.65	2625.32	2115.91	1797.24	1496.62	1404.65
M302T635			0.427469	1.6289	0.082803	302.072	634.74	2064.52	1166.74	1025.07	1957.97	1383.92	3057.24	4416.42	4002.03	1571.6	3362.71	1754.64	2249.27
M170T284			0.553802	1.34135	0.0828292	169.834	284.125	6417.99	6899.84	4685.55	6869.16	3802.75	3454.3	4173.59	8679.34	7419.89	6298.66	7912.14	8613.51
M357T917			0.103191	1.20273	0.0828476	357.069	917.467	284.162	159.621	188.942	238.931	205.67	275.108	308.413	263.473	275.765	288.997	272.918	217.043
M297T281			0.182465	1.47146	0.0828788	297.278	280.914	561.707	429.016	387.252	423.326	244.104	284.168	555.474	361.081	747.247	503.206	386.347	874.512
M287T217			1.17453	1.53594	0.0828917	287.222	216.569	14651.4	11077.2	10222.6	3935.24	13045.6	9852.88	14580.7	10336.9	27622.9	13942.9	17328.8	12621.8
M730T551			0.18038	1.46581	0.0829089	729.877	550.929	383.829	251.437	595.057	201.767	281.087	578.885	857.223	451.763	526.464	466.328	519.285	538.671
M561T331			0.167808	1.30102	0.082922	561.254	331.238	605.057	356.292	528.128	540.702	485.997	306.656	404.209	724.008	605.559	682.828	759.033	496.911
M399T484			0.118623	1.14109	0.0829385	399.142	484.416	530.202	413.139	432.896	448.228	458.925	412.715	490.85	457.974	497.775	600.732	590.381	438.788
M410T608			0.250344	0.708805	0.0830208	409.669	607.552	1519.25	1054.42	1035.42	457.946	1492.1	1411.16	859.167	572.039	904.397	989.802	855.539	759.64
M440T55			0.189569	1.34222	0.0830691	439.868	54.818	568.63	685.322	605.352	744.837	661.295	242.249	1038.05	613.101	626.483	961.458	802.976	666.011
M413T74_2			0.508188	0.626334	0.0831433	413.361	73.907	1876.88	2857.73	4544.15	3659.89	4275.95	6394.02	1817.04	1973.75	1466.1	2016.51	3368.87	4144.62
M634T554			0.113386	0.745126	0.0832105	633.855	553.809	281.123	224.665	383.656	381.176	163.118	303.032	253.129	207.457	177.154	265.141	185.859	205.373
M570T1293			0.370483	1.30234	0.0833914	570.234	1293.43	2598.59	2236.24	2396.96	2095.58	2433.71	2518.3	4273.5	2355.12	2558.46	2495.93	2687.46	4226.12
M357T144			0.259652	1.31163	0.0834289	357.105	144.347	601.601	1272.42	835.748	1589.25	1455.23	729.158	1573.83	1369.48	1343.4	1550.91	1392.62	1273.57
M196T710			0.381438	2.0204	0.0834523	196.054	709.969	541.93	1282.2	259.969	635.509	780.583	600.932	1242.74	2507.43	626.47	428.722	1322.23	2158.3
M308T424			0.553214	1.84927	0.0835689	308.037	423.713	1486.5	752.911	1662.5	1549.16	2731.43	3902.27	5249.57	2556.96	2463.14	1371.72	6177.39	4529.17
M343T283			0.138288	2.11362	0.0837135	343.283	282.946	111.158	38.719	118.355	20.2458	175.334	55.7253	92.486	271.588	200.765	13.2046	286.747	233.314
M171T75_1			0.60579	0.68734	0.0837405	170.597	75.066	5462.53	4300.02	5095.41	7576.72	10432.5	6940.59	2735.89	3531.4	3696.31	5416.31	6461.39	5520.18
M819T161			2.49737	3.8109	0.083894	818.59	161.326	9656.81	8261.99	15962.7	9857.59	10627.4	8602.55	111672	10027.8	43600.1	11693.2	36616.3	26359
M319T75_2			2.0883	3.3997	0.0838952	319.193	74.5035	4569.33	2845.35	7711.18	2883.34	12195.3	26332.5	518.118	56479.6	47137.7	15114.4	64876.5	8082.44
M234T1197			0.307127	0.882326	0.0838978	233.924	1197.01	4925.02	5136.6	4530.73	4650.01	6163.2	5379.57	4651.82	5283.76	4035.73	4852.12	4079.12	4259.98
M324T709			0.113492	0.826208	0.0839	324.086	709.179	271.368	301.407	318.734	378.744	306.637	367.685	350.793	254.807	292.291	302.244	194.781	211.709
M303T254			0.645822	1.77388	0.0839037	303.232	254.347	4916.56	1594.15	2115.94	3466.06	3724.47	1149.84	856.114	7063.13	5160.04	3719.17	6805.56	6493.43
M895T218			0.690359	1.66155	0.0840371	894.585	217.58	5425.38	2835.58	1468.77	1391.07	5524.4	2780.16	3753.68	4562.04	3469.88	8290.23	7514.59	4685.73
M633T552			0.266457	1.21199	0.0840709	632.859	551.543	2407.33	1759.95	2106.41	1799.85	1761.96	1299.47	2493.46	1732.98	2078.95	2698.79	2305.58	2185.73
M151T178_1			0.685725	0.8325	0.0841247	151.006	177.714	16414.6	13587	13989.1	17498.3	19901.1	13857.5	10672.7	12897.4	12471.7	11885.5	17201.4	14164.9
M283T536			0.485547	2.1952	0.0841369	283.103	535.895	919.143	895.015	962.48	254.816	878.201	1188.96	2793.42	357.159	3535.07	759.796	2497.91	1249.14
M299T560			0.0709285	0.841576	0.0841552	299.1	560.278	168.119	175.644	220.959	200.043	172.283	208.722	168.705	182.6	158.05	204.938	123.405	126.555
M504T840			0.174489	1.974	0.0841756	504.164	840.406	349.353	139.856	130.86	89.0639	64.4393	136.419	50.419	312.352	428.555	455.073	169.146	380.777
M165T1370			0.336503	1.18181	0.0841934	165.04	1369.63	2917.54	3196.37	3001.13	3029.35	2806.6	2448.14	2915.19	3104.98	4532.28	3756.89	2947.75	3305.35
M376T526			0.493357	2.55076	0.0842512	375.948	525.828	879.005	1040.64	878.613	874.109	955.012	449.177	1141.11	542.681	2529.54	4408.14	3745.29	582.337
M122T194			0.857003	0.62571	0.084287	122.032	193.785	14477.2	14556.4	8315.26	10163	17428.2	3620.9	3074.42	8276.65	7362.66	8511.43	7015.71	8658.35
M732T51			0.226667	1.34922	0.0843983	732.321	50.563	943.024	722.72	883.776	672.766	983.059	657.849	1559.14	523.604	1058.49	1184.02	1119.32	1116.97
M582T65_3			0.306941	1.60484	0.0844622	582.357	64.684	1232.7	1121.37	753.225	511.385	1003.42	291.533	496.21	1985.92	1539.12	973.736	1369.39	1521.22
M412T286			0.124278	1.82988	0.0845542	412.342	286.371	85.319	43.5817	136.253	89.4752	70.4981	63.6276	189.181	206.533	226.56	174.187	69.5692	28.3327
M325T43			13.2102	3.83532	0.08457	325.147	43.1065	1.67035e+06	3496.99	4641.21	6850.91	8182.09	2926.94	663050	2585.97	1.27947e+06	1.56124e+06	2.20381e+06	796274
M296T307			0.177389	1.64099	0.0846619	296.115	307.279	155.36	413.469	313.042	156.689	287.214	122.623	169.497	423.323	332.455	304.224	611.988	535.32
M543T73_1			0.437526	1.50559	0.0849663	543.317	72.588	2258.76	2153.16	3066.78	937.802	2118.57	2328.5	3629.04	5317.92	2181.17	3432.38	2767.13	2039.68
M241T772			0.129928	0.833401	0.0849795	241.093	771.893	443.576	476.055	394.255	623.798	449.31	433.217	456.629	395.289	374.085	468.004	329.598	326.763
M133T58			0.415246	0.550864	0.0850552	133.065	58.323	1747.9	1996.08	1958.08	2988.49	1517.2	1048.69	1980.38	2235.98	351.842	922.026	400.427	310.11
M435T307			0.122757	1.55797	0.0850661	435.306	306.551	258.727	78.6746	72.2558	222.076	187.786	65.6371	133.656	194.238	292.932	261.88	210.699	285.638
M659T74			0.391497	1.38651	0.0851702	659.454	73.939	1578.5	2239.68	2386.27	2197.03	2196.48	2560.69	4212.03	1987.23	2341.62	3085.14	4367.16	2251.44
M370T74			0.810303	0.712833	0.0852327	370.277	73.852	15763.8	11620	9325.3	6501.75	8879.42	10703.5	5732.67	5883.99	5839.36	10547	10109.9	6648.47
M128T467			0.127997	0.648969	0.0852489	128.07	467.183	332.152	206.453	157.535	175.881	313.733	398.364	218.925	48.3089	167.85	235.927	152.179	204.854
M316T719			0.227876	0.381681	0.0854399	316.147	719.261	299.741	265.39	251.426	636.657	241.071	1157.36	37.9283	237.689	118.2	179.004	278.89	236.707
M343T609			0.3157	1.59241	0.0854917	342.987	609.46	442.533	982.594	275.781	1372.9	1216.67	468.998	1656.98	920.963	1248.33	772.306	1769.82	1210.62
M642T757			0.072821	0.723214	0.0854934	642.29	757.058	61.7565	132.39	92.1177	98.4582	110.803	119.173	78.0498	82.8669	85.1043	45.4045	112.295	40.8384
M89T426_2			2.05371	1.48556	0.0856305	89.0242	425.745	44472.2	27556	30014	56330.7	49020.7	42958.7	75850.7	97951.7	61082.1	28344.3	58672.8	50011.9
M340T707			0.292015	0.361803	0.0856639	340.076	707.269	506.583	328.439	275.416	1063.83	381.249	1755.39	179.575	279.344	275.744	404.112	192.434	228.486
M872T78_2			0.507073	1.25672	0.0856735	871.582	78.0105	5481.83	3092.92	4039.32	4114.27	3550.96	3749.43	4749.7	3710.6	6264.07	5243.75	6120.25	4108.96
M355T271			0.170781	1.48151	0.0856771	355.339	270.998	569.874	249.998	387.055	352.422	264.599	72.0468	309.863	591.363	563.351	444.537	409.925	489.904
M609T544			0.594206	1.36356	0.0858624	608.909	544.37	7935.03	3550.8	4711.81	3476.44	4267.46	6637.87	7813.09	4449.17	5639.23	7366.42	8233.89	8194.97
M301T68			0.533055	1.39116	0.0858888	301.127	68.0015	4734.22	3150.09	3096.7	1338.6	3947.56	3620.83	3863.33	4351.5	4159.96	7059.46	3901.53	4331.71
M312T28			1.74896	1.36207	0.0859322	311.989	28.483	59552.5	29091.8	64969.6	57699.2	32398.5	68285.8	64290.6	94123	56423.3	91699.7	59670.8	58754
M874T221			0.510733	1.36926	0.0859886	873.602	221.455	4486.44	4196.12	4734.77	1922.58	3423.2	2123.18	3671.61	3943.28	4643.85	6652.05	5491.33	4196.66
M185T68			0.676741	0.517024	0.0860176	185.08	68.338	11533.6	9178.38	5780.99	3896.83	6623.97	1752.63	2565.33	4811.38	5802.34	1143.44	1428.35	4292.32
M269T69			0.427218	0.678491	0.0860367	269.391	68.711	2979.45	2725.6	3132.35	2540.24	4066.91	3036.94	3363.82	564.93	3562.25	1889.99	1453.22	1705.32
M357T175_1			0.28259	0.628188	0.0860567	356.92	174.547	423.556	1272.67	891.052	1358.48	1652.89	1617.03	488.862	1113.07	783.722	618.416	1169.47	359.252
M244T686			0.0957888	1.85366	0.0861159	244.166	686.154	28.2783	45.2255	19.6726	121.015	52.4056	44.218	151.686	73.3802	106.022	139.859	65.0324	40.1646
M336T308			0.116893	1.61152	0.08617	336.175	308.441	159.988	109.289	55.1936	111.917	172.736	88.3594	66.577	254.694	177.482	123.448	270.886	230.923
M943T544			0.29247	1.48343	0.0862159	942.783	544.011	1575.96	749.177	1006.37	846.395	936.569	1352.87	2207.99	870.747	904.394	1954.23	2077.55	1578.94
M244T714			0.204271	0.753062	0.0862556	244.12	713.835	1260.26	1008	626.113	1029.16	1334.19	982.044	607.344	1154.58	793.98	530.896	774.147	837.986
M275T71			1.00987	0.829302	0.0862836	275.201	71.435	38748.7	28754	32613.4	36303	46756.7	34510.5	34946.8	26656.6	27840.8	23457.4	36704.2	30921.7
M575T544			0.226715	1.23163	0.0865006	574.854	544.428	1507.53	1030.34	1126.29	983.739	1274.27	1509.64	1486.23	1464.39	1376.68	1965.88	1133.5	1726.58
M485T173			0.526795	0.558268	0.0865045	484.76	172.885	4479.6	1633.89	2152.21	1076.95	3690.19	4758.7	1350.33	1092.68	1123.32	2812.79	2049.77	1503.55
M109T80			0.363025	0.714625	0.0865153	109.051	79.9605	3221.94	3524.58	4459.68	2460.3	3696.78	2218.33	2996.82	1312.18	3238.85	1586.22	3099.45	1759.99
M577T72_1			0.396509	0.757948	0.0866624	577.42	71.6885	2807.84	3065.39	3391.58	3712.39	3876.98	1992.43	2956.96	2556.92	1030.62	2725.61	2732.7	2281.95
M157T175_1			1.36749	1.54977	0.0867444	157.087	174.563	21811	13369.8	11902.1	15727.1	19961.7	13587.2	14314	20979.3	29292	21679.9	44267.1	18802
M287T60			2.9845	0.698124	0.0868084	286.942	59.763	129408	158652	80923.9	190789	155032	149224	68576.9	140752	64668.8	53165.2	136866	139170
M761T321			0.315503	0.764633	0.0869071	760.567	320.608	3601.61	2021.02	2957.39	2981.92	2030.9	1853.74	1869.81	1897.33	2609.64	1971.33	1608.1	1854.76
M378T309			0.12991	1.47715	0.0869886	378.24	308.921	276.609	217.443	102.303	71.7764	196.104	88.7691	150.906	238.052	228.53	244.238	314.157	231.853
M565T613			0.181287	0.771826	0.0870471	564.869	612.854	936.675	1072.8	716.062	672.736	881.845	865.1	401.877	836.854	674.543	925.449	453.094	679.395
M389T64			0.42182	0.760309	0.0870778	389.227	64.077	4383.83	3870.42	5006.47	5507.66	5545	2890.67	2851.91	3773.46	5212	3202.73	2630.16	3013.22
M247T772			0.275388	2.66033	0.0871393	247.093	772.275	318.179	263.512	222.927	226.176	178.644	214.367	1260.68	1248.65	485.533	490.654	106.264	196.003
M272T240			0.14557	1.29607	0.087155	272.099	240.438	409.449	516.076	382.336	331.819	447.418	310.16	283.19	447.241	608.807	555.987	642.1	569.7
M416T309			0.107558	1.6623	0.087161	416.214	308.812	119.437	149.287	185.068	84.0987	26.6751	52.083	47.176	155.107	193.638	214.554	200.043	214.539
M158T1166			3.53768	0.490118	0.0871703	157.918	1166.35	116556	241106	134103	215210	150629	24334.6	20403.5	102474	116373	151776	19844.2	21382.3
M360T925			0.094157	1.45648	0.0871816	360.068	925.154	101.585	133.277	44.8189	172.893	60.2337	86.523	192.596	161.11	126.392	172.769	113.92	106.128
M222T57			0.273441	1.8776	0.087251	221.874	56.8065	454.693	348.892	156.545	123.491	211.15	1050.88	523.792	414.89	1218.12	776.222	721.033	750.139
M294T1078			1.03944	0.326141	0.087296	293.89	1078.03	3164.97	21848.6	4617.36	5969.5	2935.6	14309.1	2991.89	3176.15	3762.88	2951.06	2039.62	2313.35
M367T49			0.32818	1.93528	0.0874653	367.136	48.7785	328.012	230.805	512.289	255.144	517.676	1113.36	1623.96	545.647	1415.71	1108.02	530.487	499.354
M516T74			0.406456	1.58357	0.0875686	516.306	74.1605	725.977	1887.02	2254.04	1330.23	2545.18	993.534	1464.09	3855.86	3495.62	2101.74	1641.17	2859.17
M357T296			0.261344	0.712656	0.0875974	357.07	296.353	1473.89	1322.2	928.345	1731.42	1502.72	1025.59	772.261	564.989	1280.69	809.879	1569.03	693.101
M318T580			0.069344	1.45279	0.087753	318.13	579.762	23.1994	75.6827	64.5148	34.4827	67.3514	84.2607	116.267	75.4382	78.0519	82.5038	106.934	48.5435
M124T1372			2.8006	0.428771	0.0878244	123.934	1372.01	142392	18968.7	67648.9	33287.4	40174.6	134737	35782.1	19483.5	33360.4	37535.2	23833.5	37467.4
M355T548			0.471329	0.616066	0.0878735	354.914	548.306	2276.99	3430.03	2491.66	3577.64	1467.1	1601.84	1662.6	2655.65	772.401	1018.11	651.931	2384.97
M285T63			1.28521	2.33741	0.0879489	285.133	63.489	10732.9	6396.94	3905.99	8902.37	7541.39	7072.29	6151.85	7580.1	12861.7	20547.9	16227.1	40767.3
M262T336			0.146683	1.57328	0.0880369	262.13	335.779	214.437	192.825	208.722	45.7671	140.979	318.867	210.624	176.134	370.787	244.823	456.559	305.656
M300T609			0.322488	0.886698	0.0880409	300.008	609.361	7090.06	6361.02	7020.37	5255.3	7370.71	7171	6786.89	5674.67	5461.43	5300.49	5994.94	6487.56
M189T736			0.220742	1.35235	0.0881395	189.076	736.22	796.145	709.56	532.378	623.45	708.983	593.57	1187.07	655.369	932.087	462.864	953.242	1170.2
M113T141			0.655716	1.32027	0.0882447	113.024	141.206	11192.1	7218.26	8585.35	5591.66	5640.69	3460.86	10093.7	8456.78	7610.39	10333.7	9270.14	9276.01
M190T618			0.163986	0.776352	0.0882617	190.015	618.2	628.497	787.777	1057.22	725.97	435.985	729.086	645.875	509.261	528.494	621.254	552.776	530.758
M458T292			0.277019	1.51776	0.0882674	458.347	291.964	981.169	556.491	543.254	561.485	1281.91	1123.41	1887.36	1318.32	764.385	848.591	1111.34	1731.21
M393T719			0.14137	1.46268	0.0885877	393.072	719.212	322.006	252.714	152.702	217.104	209.341	473.468	471.504	243.338	337.001	569.706	329.762	428.961
M551T75_2			0.483349	1.38196	0.0886431	551.393	75.064	4068.29	2609.25	4820.64	4116.66	1643.96	3227.24	4260.55	3800.19	5007.96	3155.91	5523.26	6562.98
M288T55			0.228804	0.65004	0.0886699	288.249	54.902	982.917	988.964	638.673	1365.1	636.594	518.742	170.5	654.434	561.956	509.048	859.921	579.489
M419T735_1			0.243062	2.4378	0.0889833	419.084	735.462	71.9284	492.372	179.31	138.413	99.8316	324.195	367.249	440.566	142.899	446.238	1241.98	544.958
M766T72_1			0.809509	1.90303	0.0891041	766.458	72.002	1430.9	1834.04	4779.28	7387.19	3292.8	4058.86	6445.44	12647.8	7462.02	2150.89	4160.55	10490.3
M416T539			0.212792	1.43125	0.0894017	415.973	539.427	847.722	639.801	704.301	422.696	333.216	472.129	801.291	502.17	587.478	1103.57	1116.56	783.623
M437T328			0.142631	1.51295	0.0894131	437.17	328.204	368.259	242.836	161.477	204.961	235.749	29.4607	156.568	309.023	396.943	351.118	343.664	322.896
M473T57			0.116225	0.795469	0.0894158	472.937	57.336	392.042	363.709	460.597	400.414	274.359	545.387	390.796	336.299	228.109	367.461	291.389	324.113
M143T142			0.330896	1.0633	0.0894379	143.071	142.202	8007.07	7656.08	9043.7	7904.99	7618.67	8147.28	8216.04	8150.72	8456.41	8636.46	9288.55	8691.77
M256T75_1			11.6712	4.13368	0.0894483	256.156	74.868	3989.46	3645.15	1118.41	2478.32	4371.41	1.34916e+06	3745.75	1.69655e+06	1.2829e+06	1.16024e+06	1.4948e+06	3273.76
M749T208			1.7484	0.722183	0.0895565	748.527	208.243	42025.2	38644	42659.4	74503.2	69136	46643.7	49086.1	36293.8	50988.9	33135.7	21485.7	35494.8
M337T88			0.339211	0.763945	0.089557	336.895	88.241	3449.57	3059.1	3405.36	4141.37	3252.63	1723.87	1707.25	2644.87	2930.33	3013.03	2456.64	1787.22
M420T944			0.0920414	1.69443	0.0896174	420.089	944.067	117.631	32.8224	32.4433	26.9042	71.8011	55.4373	116.778	43.939	137.089	54.2668	107.994	111.023
M553T544			0.329756	1.30157	0.0896302	552.872	543.644	2496.8	1537.05	1783.06	1306.65	1248.19	1702.52	2590.49	1460.86	2355.45	2406.11	2587.96	1711.5
M397T76_2			0.563921	0.618943	0.0896992	397.299	75.832	5095.88	3076.91	3218.5	3983.24	6775.85	4162.86	2396.18	1488.75	1481.91	4222.73	5352.03	1344.79
M398T777			0.194535	0.75312	0.089727	398.069	776.538	1093.81	869.866	627.762	943.947	998.773	911.896	838.881	874.465	629.222	850.971	223.95	684.045
M239T544			0.522393	1.16241	0.0897608	238.993	543.632	9292.16	5787.92	6697.13	6784.26	7753.13	8437.86	10018.7	7303.48	8768.23	9245.86	8326.51	8357.81
M585T64			0.42027	1.27321	0.0898724	585.239	63.934	4567.23	4209.03	2591.37	3078.49	2848	2597.23	5578.74	3413.51	4036.23	4127.05	4687.49	3482.9
M269T1208			0.565837	0.701322	0.0900846	269.248	1207.74	5269.33	4051.84	4049.65	7303.16	4136.77	9402.5	4160.46	3856.93	3930.75	4351.77	4122.11	3572.49
M845T544			0.331715	1.39628	0.0900864	844.801	543.775	2492.96	1123.66	1349.01	954.699	1378.72	1889.31	2641.8	1339.63	1532.7	2468.73	2442.85	2403.81
M309T1203			0.392599	0.553258	0.0902752	309.279	1202.74	1498.8	1896.13	1302.24	3582.87	1313.09	794.436	888.637	1293.09	659.991	1281.26	865.469	758.557
M433T365			0.635984	0.429728	0.0903	432.939	365.182	5697.01	2691.59	2425.13	9229.82	2325.98	1786.59	1728.75	2354.25	1223.87	2372.22	2224.55	476.916
M263T718			0.346728	0.856317	0.0903058	263.038	718.231	5430.08	4371.76	4189.74	5072.91	5177.11	4875.99	3124.42	5198.06	4522.45	4686.57	3623.09	3779.28
M127T1204			4.81697	1.91151	0.0903102	126.928	1203.92	171408	56100	210164	75978.9	126640	157373	374931	80346.6	272439	136681	467348	192999
M671T544_1			0.2417	1.19701	0.0903403	670.834	544.417	1597.15	1319.23	1405.96	1373.04	1564.23	1565.2	2096.2	1220.07	1769.4	2122.79	1897.27	1457.64
M287T68_8			0.471237	1.26362	0.0904725	287.069	67.733	5798.32	5125.94	1969.26	4250.88	5288.29	4353.19	5039.15	4860.68	6473.7	5255.39	5658.54	6559.76
M654T68			0.624117	1.42937	0.0904977	654.458	67.805	6234.66	7628.73	3106.65	4357.46	6497.74	3216.16	4808.99	4632.3	9161.79	9638.63	8816.27	7311.73
M416T71			0.515939	1.43546	0.0906415	416.3	70.824	5656.39	3233.25	1316.11	4047	4837.92	1854.12	4454.1	4476.35	4741.73	7116.49	4409.61	4867.23
M385T59_1			1.78652	0.684589	0.0907312	385.165	59.184	60255.1	51884.2	83173.6	86093.9	89212.5	30411.8	41425	72705.9	50235.6	42778.1	35752.8	31644
M413T66			0.411951	0.721501	0.0907351	413.172	65.8955	1872.69	2368.39	2435.84	2800.28	2844.07	3409.11	2691.23	1095.58	3068.9	1661.6	1556.46	1275.72
M857T78_2			0.393469	1.32679	0.0907512	856.606	78.1835	1107.41	3026.35	2454.88	2158.24	3023.49	1662.22	3870.14	2906.51	3171.34	2893	2915.6	2065.57
M190T74_2			0.395611	1.8429	0.0907979	190.087	73.953	1017.76	1194.03	1334.56	440.46	878.921	894.221	455.184	2003.99	2116.44	1062.72	3408.64	1568.07
M421T41			0.449755	0.750847	0.0909962	421.2	41.031	5356.16	4352.6	5180.03	3218.84	4048.74	6712.34	3572.09	4801.81	3983.46	3879.68	3650.36	1788.58
M270T177_3			0.565718	1.16277	0.0910773	270.207	177.149	11521.2	8100.05	8861.75	9635.87	7982.83	11998.7	11173	11527.5	10711	13079	11472	9594.64
M299T332			0.154399	1.25684	0.0911811	299.258	332.077	639.287	486.892	541.29	314.403	524.826	293.588	671.399	451.578	642.554	544.339	596.881	612.768
M315T76			2.49944	1.41351	0.0912979	315.253	76.2725	91029.3	69701.9	76245.5	44561.8	77690.8	55192.3	41625.5	109348	140297	89626	116699	88192.4
[truncated: 11,035 more rows]

## Sheet: LTFvsCTF-POS
Table S2. Sunit sheep tail fat metabolites.
ID	adduct	Name	VIP	Fold change	p-value	m/z	rt(s)	CTF1	CTF2	CTF3	CTF4	CTF5	CTF6	LTF1	LTF2	LTF3	LTF4	LTF5	LTF6
M489T885	(M+H)+	Cytidine 5'-diphosphocholine (CDP-choline)	2.40816	2.92261	0.000676336	489.114	885.144	9358.95	5184.3	4036.33	4277.95	4503.92	6950.75	12199	10977.3	17832.8	18473.4	25310.8	15487.8
M303T75_1	(M+H)+	Eicosapentaenoic acid	1.85479	1.91875	0.000901168	303.232	74.59	9783.35	7351.4	7394.68	4788.08	7762.2	6370.73	18483.6	12703.4	9918.54	11711.3	14618.8	15935.1
M176T772	(M+H)+	L-Citrulline	1.61988	1.63034	0.00390919	176.103	771.749	10318.6	11323.6	7110.71	6168.39	10180.9	7995.62	13008.5	14477.8	17885.5	15046	9327.71	16821.7
M335T914	M+	beta-Nicotinamide D-ribonucleotide	1.44106	3.275	0.00576193	335.064	914.13	1183.09	3456.58	960.252	989.228	973.862	3767.82	9650.42	5545.38	1995.33	6697.49	8299.33	4920.53
M314T69	(M+CH3CN+H)+	16-Hydroxypalmitic acid	3.83526	1.2546	0.00634026	314.269	68.521	130069	116769	114766	101001	122747	111268	155320	174074	122194	151833	132233	138328
M757T311	(M+Na)+	PC(16:0/16:0)	2.6608	0.643183	0.00685421	756.553	310.615	38643.8	52313.7	41951.5	65024.9	63940.2	49572.6	22877.8	39625.2	38961.5	39879.3	34153.3	24820.1
M112T413	(M+H)+	Cytosine	1.27427	2.15403	0.0115928	112.05	412.815	4987.36	3071.71	3463.93	1358.83	3666.71	2644.89	8605.66	4787.44	7619.3	11052.6	5127.63	4150.58
M304T899	(M+H)+	Arg-Glu	1.10719	2.06047	0.0120196	304.161	898.963	3109.2	1556.69	1605.34	2572.46	2424.82	2926.66	5104.34	1715.03	3716.99	6761.15	6543.95	5407.31
M184T925	(M+H)+	Phosphorylcholine	7.54707	1.73487	0.0141141	184.073	925.364	184153	136008	160014	172699	134355	171931	274492	133481	276081	269692	432720	277556
M104T552	M+	Choline	2.58298	0.689511	0.0151504	104.106	551.939	82866.6	60351.8	52002.5	65244.3	67629.3	82049	45583.5	50135.9	53842.5	53829.3	21993.7	57413.7
M428T301_1	(M+H)+	Stearoylcarnitine	3.83557	0.447471	0.0161298	428.373	300.959	80130.5	47753.2	48341.9	89983	69742.5	60038	3568.91	79040.1	28007.9	19915	20772.7	25888.8
M230T649	(M+H)+	Ergothioneine	1.27117	2.21526	0.0217539	230.095	649.348	4681.17	1594.17	1883.3	1021.32	2076.32	5629.17	6781.55	3580.56	4569.38	10564.1	6686.69	5223.39
M150T562_2	(M+H)+	L-Methionine	1.09663	1.31102	0.0285094	150.058	562.414	10251.6	6175.56	7155.74	6537.18	9703.44	10145.3	9956.86	8290.39	12017.7	12769.6	11260.9	11214.8
M212T298	(M+CH3CN+H)+	(S)-(-)-Citronellic acid	2.84158	1.86295	0.0410369	212.164	298.363	8791.14	29846.8	30859	1188.13	34968.5	32757.8	64492	41181	38034.9	54371.5	20521	39253.3
M664T870	(M+H)+	Nicotinamide adenine dinucleotide (NAD)	1.2485	3.05589	0.0511691	664.115	870.06	462.262	2759.86	1556.7	556.235	289.888	4621.82	6954.75	2332.49	1018.17	6767.43	10458.1	3782
M296T57	(M+NH4)+	alpha-Linolenic acid	6.171	1.15272	0.0803445	296.258	56.6805	589087	588404	467301	551874	617497	482470	708658	764349	576006	596972	537929	616168
M132T525_2	(M+H)+	L-Leucine	1.78689	1.26181	0.0876474	132.101	524.553	38400.6	20025.2	28254.3	22329.9	34834	31844.8	42357.8	24980.2	39827.3	41717.9	40423.9	32379.8
M189T1020	(M+H)+	N6,N6,N6-Trimethyl-L-lysine	1.06051	1.20232	0.0896061	189.159	1020.1	13429.5	7629.67	10015.4	13789.9	9779.82	11869.4	14540.2	12790.4	12754.5	15878.4	13101	10906.2
M132T547_2	(M+H)+	L-Isoleucine	1.12485	1.27837	0.0959381	132.101	546.859	17911	8166.72	9003.58	8823.02	11709.9	11317.4	16218.2	11883.5	15109.8	15639.7	15218.4	11494.2
M608T872	(M+H)+	UDP-N-acetylglucosamine	1.27828	2.2521	0.0983148	608.088	871.906	1205.64	1235.42	6876.2	2052.96	3262.79	5084.84	14316.5	3473.08	503.342	8635.63	11057.3	6420.7
M309T50_2	(M+H)+	11(Z),14(Z)-Eicosadienoic Acid	1.2957	0.625711	0.343687	309.278	50.411	45202.6	20554.7	20947.1	9465.01	5935.83	5973.92	11803.2	7426.6	1368.83	9414.39	22806.1	14807.3
M787T310_1	(M+H)+	1,2-dioleoyl-sn-glycero-3-phosphatidylcholine	8.21201	0.866596	0.705399	786.599	309.566	930025	821811	642274	3.28794e+06	1.80128e+06	1.38336e+06	258950	1.53808e+06	1.78902e+06	2.07783e+06	1.61586e+06	404100
M144T565	(M+H)+	1-Aminocyclohexanecarboxylic acid	0.653541	1.66573	0.098469	144.101	565.478	1351.37	736.676	967.321	695.174	1174.14	3420.7	2676.76	2517.22	1703.13	2063.97	3427.03	1513.01
M102T794	(M+H)+	1-Aminocyclopropanecarboxylic acid	0.483119	0.737889	0.12165	102.054	794.385	4539.49	2604.19	1815.45	3433.01	3963.34	2527.28	1671.09	2385.95	3447.72	1995.15	1922.44	2511.03
M282T549	(M+H)+	1-Methyladenosine	0.695934	1.42648	0.121864	282.12	548.679	2776.49	2474.02	2185.19	2219.48	2802.22	3316.76	3812.06	1825.88	2248.71	5653.54	5385.18	3576.07
M126T645	(M+H)+	1-Methylhistamine	0.34878	1.63003	0.163316	126.102	645.255	752.682	675.279	781.748	635.359	665.81	533.95	843.62	1317.84	558.202	2393.8	815.038	664.706
M170T715_2	(M+H)+	1-Methylhistidine	0.539768	1.78591	0.23331	170.092	715.359	2253.41	816.691	746.008	1183.06	1601.03	536.481	1310.77	1189.61	1502.02	1270.94	1950.17	5521.97
M468T389	(M+H)+	1-Myristoyl-sn-glycero-3-phosphocholine	0.54187	0.807675	0.532041	468.308	388.723	10392.4	6670.06	3261.02	12304.6	10896.3	5417.53	15837.1	5356.48	3821.72	7247.94	3974.7	3291.2
M550T390	M+	1-O-(cis-9-Octadecenyl)-2-O-acetyl-sn-glycero-3-phosphocholine	0.0167924	0.983052	0.918368	550.386	390.311	687.917	527.616	403.259	784.034	553.379	499.472	328.458	629.677	514.82	710.648	802.989	410.518
M544T392_2	(M+Na)+	1-Oleoyl-sn-glycero-3-phosphocholine	0.530973	0.925675	0.808196	544.339	392.156	70557.3	22102.9	25155.3	21142.3	22011.3	39212.6	18788.1	57338.5	24617.6	35507.6	31279.2	17772.3
M510T401_2	(M+H)+	1-O-Octadecyl-sn-glyceryl-3-phosphorylcholine	0.278666	1.19719	0.386831	510.391	401.36	1477.8	1724.45	2149.03	1858.48	1115.36	1510.14	682.132	1601.51	2064.73	3049.46	2445.5	1931.3
M454T394	(M+H)+	1-Palmitoyl-2-hydroxy-sn-glycero-3-phosphoethanolamine	0.646041	0.707004	0.244116	454.293	394.037	10565.1	4611.55	2210.29	11281.8	4964.26	8836.93	3754.68	5569.43	4145.91	7871.05	5978.94	2706.43
M719T315	(M+H)+	1-Palmitoyl-2-oleoyl-sn-glycero-3-phosphoethanolamine	1.35754	0.890743	0.809233	718.538	314.967	6932.45	13149.9	5573.97	28636.8	12713.4	59167.2	7461.36	31063.5	14327.9	15760.2	31069.8	12705.6
M497T381_2	(M+H)+	1-Palmitoyllysophosphatidylcholine	0.298464	0.930554	0.652268	497.343	381.295	64027.3	37445.7	28768.3	55307.9	40775.7	49348	32092.9	45979.4	32042.7	49897.5	59330.4	37185.6
M496T358	(M+H)+	1-Palmitoyl-sn-glycero-3-phosphocholine	2.02276	1.63443	0.349071	496.34	357.6	43878.1	23138.3	23550.3	28065.8	22611.5	23972.2	26486.9	27347.2	23075.5	35175.6	131923	26026.7
M628T383	(M+H-H2O)+	1-Stearoyl-2-arachidonoyl-sn-glycerol	3.21035	1.29896	0.485124	627.534	382.827	59897.4	87790.5	91242.5	97456.5	84799.5	234758	93358.5	137274	101303	323330	114895	81884.2
M568T362	(M-H+2Na)+	1-Stearoyl-2-hydroxy-sn-glycero-3-phosphocholine	0.146319	0.96609	0.916708	568.338	361.684	8588.96	5697.66	5302.01	4152.96	4394.53	3775.3	1831.18	11008	1471.53	7993.01	3601.99	4923.63
M482T382	(M+H)+	1-Stearoyl-2-hydroxy-sn-glycero-3-phosphoethanolamine	1.12092	1.11165	0.644065	482.324	382.277	23423.3	17108.6	29443.5	26286.1	21473.4	13819.4	45513	24011	16836.9	26437.4	16348.1	17096
M811T301	(M+Na)+	1-Stearoyl-2-oleoyl-sn-glycerol 3-phosphocholine (SOPC)	4.00591	1.05173	0.877984	810.599	300.849	366540	265786	283751	442899	437172	680115	137153	400314	413075	528306	954008	171509
M524T364	(M+H)+	1-Stearoyl-sn-glycerol 3-phosphocholine	1.32967	0.943593	0.810969	524.369	364.136	319612	174489	172113	332409	193998	133976	197571	140860	169339	383346	224978	135672
M321T75_3	(M+H)+	20-Hydroxyarachidonic acid	1.83217	0.749399	0.166991	321.241	74.727	58992.8	38966.6	28486	23326.5	41234.5	20808.7	25533.2	28052.5	24530.4	31099.6	27300.6	22217.7
M96T86	(M+H)+	2(1H)-Pyridinone	0.268142	1.39468	0.326271	96.0432	85.651	437.224	358.639	758.656	245.334	453.294	114.255	1014.83	224.354	339.697	417.756	514.841	790.283
M70T618	(M+H-2H2O)+	2-Amino-2-methyl-1,3-propanediol	0.742237	1.12588	0.115621	70.0647	618.08	8546.4	6794.26	7219.89	6449.34	7914.2	9088.75	8397.2	7516.69	8348.36	10008.5	8132.02	9402
M151T60	(M+CH3COO+2H)+	2-Ethoxyethanol	0.529015	1.04804	0.837218	151.096	60.074	14076.1	14480.1	3345.29	13510.1	7028.88	12057.2	13670.8	17957.9	8736.64	10829.9	8901.54	7499.42
M152T454	(M+H)+	2-Hydroxyadenine	0.723579	0.998127	0.988522	152.056	454	40972.7	23794.2	29129.2	26696.6	31097.3	38771	29372	22123.2	44124.2	31711.9	29728.1	33044.8
M246T479_2	M+	2-Methylbutyroylcarnitine	1.32322	0.670262	0.621804	246.17	478.863	6420.79	23152.6	72516.7	5659.41	7826.85	211419	89959.2	10233.1	9883.23	23563.6	36135.4	49398
M298T391	(M+H)+	2-Methylguanosine	0.381452	1.14746	0.3893	298.114	391.261	3410.38	1783.89	2559	2457.57	2063.16	2408.31	2676.54	1568.67	2844.39	4085.48	2606.38	3065.9
M299T135	(M+NH4)+	2'-O-methyladenosine	0.433479	1.4435	0.212037	299.144	135.2	1293.37	1234.66	553.985	1359.64	1131.17	2058.75	3385.86	1440.27	1271.61	1197.62	2538.95	1181.84
M324T865	(M-2H+3Na)+	2'-O-methylcytidine	0.536632	0.687684	0.455835	324.06	865.329	7098.13	3300.95	1819.28	997.34	1468.85	1239.21	1297.22	1216.04	4262.21	1463.91	1168.18	1542.96
M196T72	(M+CH3COO+2H)+	2-Phenylacetamide	0.130101	0.881876	0.631164	196.096	72.424	1396.34	693.972	653.818	1888.1	433.329	1299.6	1235.28	555.285	1051.62	985.246	1137.04	648.81
M147T53_2	(M+H-H2O)+	2-Phenylbutyric acid	1.949	1.15638	0.261417	147.08	52.705	75042.6	47909.2	84822.2	52007	86866.4	55215.9	71862.9	64369.8	101202	74946.7	71595.3	80729.9
M260T345	(M+H)+	2-Thiocytidine	0.679702	1.35501	0.185496	260.07	345.018	4186.88	3342.77	3994.37	1568.78	3608.34	3544.3	4958.97	1945.01	4133.68	7666.16	4381.41	4347.51
M101T759	(M+H)+	3,3-Dimethylacrylic acid	0.229169	0.750989	0.130436	101.059	758.919	950.93	773.184	671.122	1499.51	822.558	607.218	725.256	603.752	730.298	608.373	707.36	623.623
M164T259	(M+CH3COO+2H)+	3-Aminobutanoic acid	0.244976	1.34975	0.286934	164.091	258.749	880.9	1013.69	322.038	419.671	1002.93	1036.51	756.896	1961.89	1194.26	779.73	570.139	1048.16
M146T743_2	M+	(3-Carboxypropyl)trimethylammonium cation	1.43344	1.15537	0.629452	146.117	742.882	42830.4	20306	34784.8	38934	40961.4	50982.7	42354.3	28581.3	29468.6	30852.4	98835.6	34255.5
M230T296	(M+CH3CN+H)+	3-Hydroxycapric acid	1.63569	1.41394	0.103316	230.175	296.031	21879.7	9881.81	24712.6	11721.8	23470.2	8060.74	33523.6	25417	22215.1	21860	16736	21256.1
M258T475	(M+H)+	3-methylcytidine	0.317032	1.50134	0.17446	258.108	475.29	982.335	610.062	1148.04	683.5	1112.49	580.076	556.165	1364.51	1469.67	2462.33	913.178	915.783
M125T54	M+	3-Methylhistamine	0.250607	0.977281	0.852377	125.095	54.475	2485.45	1919.97	1645.25	1458.59	2108.2	1359.12	1564.69	2104.67	1498.52	1933.42	1455.2	2170.7
M187T932	(M+H)+	3-Phospho-D-glycerate	0.738194	1.84812	0.06962	187	931.584	2416.67	808.545	864.451	1595.96	1611.24	1755.91	4329.87	1140.51	2544.83	3162.71	1226.85	4325.89
M127T645	(M+H)+	4-Imidazoleacetic acid	1.21941	0.729906	0.255541	127.05	644.842	44767.2	18397.9	19630.2	17877.1	23885.2	19256.8	9748.36	19746.8	11894.9	31150.9	11948.6	20481.5
M219T899	(M+H)+	5-L-Glutamyl-L-alanine	0.211846	1.01594	0.857467	219.097	899.284	1739.52	1726.01	1751.34	1647.2	1060.19	2053.54	1739.61	1734.89	1553.05	1907.48	1582.4	1619.44
M126T475	(M+H)+	5-Methylcytosine	0.236867	1.41315	0.183572	126.066	475.247	566.558	369.202	625.563	397.301	557.195	409.867	435.033	742.201	706.962	1287	365.628	597.619
M277T980	(M+H)+	6-Phospho-D-gluconate	0.112286	0.748423	0.343919	277.031	979.588	351.03	87.9939	150.609	194.798	215.119	153.077	125.394	113.28	300.065	97.7331	86.4287	139.752
M170T675	(M+H)+	Aceclidine	0.162194	1.00366	0.979492	170.117	674.737	713.13	510.751	537.186	439.478	784.573	336.247	693.9	540.822	511.988	619.226	472.261	495.317
M204T719_2	(M+H)+	Acetylcarnitine	0.447027	1.17484	0.485651	204.123	719.285	3597.44	2399.25	1599.23	4103.19	2137.56	2244.75	2215.88	4951.15	4445.99	2926.29	2515.47	1838.28
M250T172	(M+H-H2O)+	Adenosine	1.25556	1.48515	0.178107	250.093	172.256	9772.34	10836.5	5960.36	3447.41	8963.15	8693.31	10353.2	4776.05	6208.9	15217	20585.2	13661.3
M330T580	(M+H)+	Adenosine 3',5'-cyclic phosphate (cAMP)	0.227001	1.47308	0.0109296	330.059	579.832	210.37	173.548	157.427	212.832	190.803	266.058	324.955	240.343	215.725	382.931	346.215	273.792
M428T926_1	(M+H)+	Adenosine 5'-diphosphate (ADP)	0.384389	1.48421	0.257716	428.036	926.067	1963.29	485.329	301.719	1407.78	194.286	573.457	1289.48	1806.91	1420.65	873.761	1243.85	676.37
M450T925	(M+Na)+	Adenosine 5'-phosphosulfate (APS)	0.119379	1.63097	0.0282384	450.017	924.616	81.4972	55.4875	55.309	52.6128	32.502	46.1266	94.2744	79.4702	102.451	74.9966	130.142	46.3405
M508T990	(M+H)+	Adenosine 5'-triphosphate (ATP)	0.349092	1.82537	0.0122691	508.003	989.521	305.752	292.287	239.822	254.23	235.992	485.761	863.584	506.656	427.153	433.482	422.887	657.17
M348T811	(M+H)+	Adenosine monophosphate (AMP)	0.83045	1.7296	0.162102	348.07	810.571	7314.85	1815.54	1273.13	1195.56	2056.18	1946.58	6945.06	2744.33	6791.7	2186.45	4466.17	3851.14
M560T850	(M+H)+	ADP-ribose	0.216221	2.06672	0.0443463	560.077	850.034	33.5957	169.011	150.516	38.3813	57.4579	168.287	327.029	172.102	75.304	271.406	283.362	146.475
M218T705	(M+H)+	Ala-Gln	0.413873	1.01212	0.777979	218.113	704.899	5016.24	6142.4	5728.62	5178.88	5688.49	4849.91	5650.57	5587.72	5138.77	5704.11	5224	5694.52
M219T872	(M+H)+	Ala-Glu	0.181624	0.977211	0.739357	219.097	872.379	1055.16	1193.26	1023.07	721.102	1135.37	1054.53	978.732	1071.58	981.315	1011.26	975.635	1023.08
M227T716	(M+H)+	Ala-His	0.07857	0.957129	0.790992	227.113	716.303	817.364	454.805	457.293	919.309	989.327	516.376	592.591	769.092	827.67	630.529	577.316	579.17
M203T523	(M+H)+	Ala-Leu	0.0839562	1.00859	0.917264	203.139	522.635	287.538	305.954	403.129	366.21	313.434	440.033	324.85	346.612	350.314	356.882	333.842	421.974
M218T853	(M+H)+	Ala-Lys	0.390567	0.98005	0.471017	218.15	852.665	6426.64	6277.51	6482.52	6858.98	6566.16	5853.91	6412.86	6329.4	6365.51	6222.57	5818.57	6549.4
M237T472	(M+H)+	Ala-Phe	0.0698642	0.96574	0.427389	237.123	472.088	230.936	202.694	221.985	203.789	203.795	242.119	213.188	203.326	228.34	195.435	195.488	224.823
M253T560	(M+H)+	Ala-Tyr	0.0510643	0.965658	0.722065	253.118	559.557	183.087	146.507	207.919	182.219	194.301	212.144	180.447	165.649	143.81	229.994	218.999	148.602
M177T720	(M+H)+	Allantoate/Allantoic acid	0.0810829	1.09103	0.140865	177.061	720.29	150.057	125.682	127.338	162.251	160.563	157.635	145.049	175.601	157.856	174.693	154.909	155.842
M159T363	(M+H)+	Allantoin	0.28287	1.23493	0.210328	159.05	362.567	1234.44	693.333	510.163	476.815	1031.74	1333.62	1105.19	1009.02	1142.63	1014.69	1193.22	1055.84
M537T514	(2M+H)+	Allopurinol riboside	0.297141	0.905364	0.0947351	537.164	513.779	3496.98	3075.15	3219.32	3173.88	3029.08	3380.15	3158.06	2380.33	2967.07	2590.12	3125.44	3320.01
M261T907	(M+H)+	alpha-D-Glucose 1-phosphate	0.0597393	1.07112	0.866917	261.037	907.168	1053.48	246.247	231.775	1226.8	887.19	434.506	430.702	635.158	1223.71	251.31	1548.45	280.86
M138T566_2	(M+H)+	Anthranilic acid (Vitamin L1)	0.456857	1.46114	0.526506	138.055	566.293	2126.95	778.521	1108.93	1239.72	832.726	2739.22	7010.15	945.178	904.987	1757.74	1392.83	885.299
M246T818	(M+H)+	Arg-Ala	0.216437	1.16046	0.288633	246.156	817.785	1235.58	901.16	1068.68	1318.43	1406.47	1117.56	1391.42	1191.57	1725.32	1188.37	1835.17	846.917
M331T1085	(M+H)+	Arg-Arg	0.122429	0.844534	0.0104121	331.22	1084.61	394.651	372.739	397.514	491.487	400.417	382.21	303.31	327.967	360.179	364.212	342.381	361.784
M272T871	(M+H-H2O)+	Arg-Asp	0.274057	1.2322	0.0125474	272.136	871.484	695.761	544.35	584.581	616.351	592.729	611.191	743.047	679.299	686.175	676.61	943.636	762.543
M303T867	(M+H)+	Arg-Gln	0.190665	1.14548	0.057564	303.178	866.89	582.024	435.918	457.425	497.219	486.171	479.031	604.601	515.019	536.63	541.467	668.642	498.804
M291T934	(M+H)+	Argininosuccinic acid	0.187538	0.947639	0.894013	291.13	933.784	3034.86	687.37	678.55	2657.45	3984.5	1731.63	1438.5	1542.67	4946.95	1458.32	743.259	1975.79
M303T1091	(M+H)+	Arg-Lys	0.186612	0.800305	0.0385357	303.214	1090.91	663.331	528.571	492.068	586.239	444.024	389.312	385.068	484.612	437.762	392.35	387.708	396.282
M262T857	(M+H)+	Arg-Ser	0.143161	1.01145	0.931101	262.151	857.133	1042.43	657.57	619.293	697.003	815.086	807.166	734.532	779.141	1123.61	739.11	537.256	778.008
M290T877	(M+H)+	Asp-Arg	0.298093	1.1728	0.0322179	290.146	876.712	858.41	897.432	996.709	864.524	874.654	962.823	1073.45	875.027	959.725	1028.93	1243.93	1216.01
M297T748	(M+H)+	Asp-Tyr	0.170699	1.12437	0.0291103	297.108	747.761	479.707	371.239	463.699	421.602	469.198	410.421	472.071	456.761	466.056	508.996	538.391	498.918
M198T55	(M+CH3CN+H)+	.beta.-Citronellol	0.936492	1.12761	0.10683	198.185	55.166	18059	13599.1	18752.3	15917.5	18544.3	14396.3	17907	21366.3	18597.8	19848.5	18454.3	15762.5
M243T802	(M+H-H2O)+	Beta-D-Fructose 2-phosphate	0.330147	0.784267	0.341799	243.026	802.498	3663.07	1744.85	1960.92	6449.06	3578.05	3517.72	1910.21	3349.54	2879.43	1691.27	3482.57	3088.87
M130T652	(M+H)+	.beta.-Homoproline	0.485693	0.82871	0.279524	130.086	652.274	4967.75	3488.38	6398.2	3747.72	6481.48	8523.84	4384.95	5058.87	4023.49	3681.59	4949.57	5752.29
M118T655	(M+H)+	Betaine	1.89672	2.1797	0.38395	118.086	655.021	18586.9	15320.4	15505.2	20768.6	15612.6	14005.1	12457	16788.3	15998.1	143834	13992.8	14461.2
M102T569	(M+H)+	Betaine aldehyde	0.537845	1.23771	0.54621	102.091	568.61	3037.04	2596.67	4176.35	1626.8	2170.11	3793.81	2566.94	1394.68	2198.69	2349.45	8159.06	4868.22
M583T495	(M+H)+	Biliverdin	0.154005	0.839277	0.440477	583.255	494.572	1224.78	897.972	2671.51	1661.89	994.172	1286.9	1177.09	1537.78	1447.91	951.711	818.749	1399.72
M195T67	(M+H)+	Caffeine	0.377246	0.905243	0.140602	195.087	67.13	4449.04	3738.47	4192.86	3138.44	3921.93	4340.05	4120.55	3335.4	3255.19	3574.41	3501.7	3740.14
M373T467	(M+H-2H2O)+	Cholic acid	0.920311	0.267978	0.0806889	373.274	466.954	4422.66	1222.66	3969.03	9077.19	1701.56	440.284	428.54	1192	840.687	1864.62	675.962	581.086
M255T141	(M+H)+	cis-9-Palmitoleic acid	0.374806	1.20728	0.425343	255.232	141.483	3787.49	2800.51	2873.4	2863.79	1806.29	2839.43	2680.1	2723.99	3343.62	6251.47	3968.62	1520.87
M132T782	(M+H)+	Creatine	0.263124	1.12661	0.740844	132.076	781.568	2500.48	2826.83	2422.21	4746.68	4776.48	2480.16	2663.91	1779.41	4034.92	2346.73	9154.6	2274.14
M114T689	(M+H)+	Creatinine	0.276774	1.01745	0.897178	114.065	688.745	3535.95	4937.28	2614.72	5986.75	3862.73	3918.42	5288.91	4354.12	4026.26	3424.87	3784.23	4411.13
M244T480	(M+H)+	Cytidine	1.50641	1.42171	0.115783	244.093	479.596	23590.9	18028.8	14927.6	8847.69	11434.1	16971.8	10919.4	15238.2	26236.3	32389.3	24032.4	24542.4
M324T911	(M+H)+	Cytidine 5'-monophosphate	0.318724	1.15602	0.214184	324.059	910.923	1497.03	990.348	1204.02	1327.41	907.117	1465.56	1509.91	951.542	1467.52	1725.06	1385.12	1505.59
M615T889	(M+H)+	Cytidine monophosphate N-acetylneuraminic acid	0.381469	1.28088	0.249685	615.154	888.97	1316.74	799.959	987.101	1023.31	964.3	1822.53	2218.83	1220.94	676.91	1327.01	1849.23	1562.99
M224T479	(M+CH3CN+H)+	Dacarbazine	0.134954	1.05885	0.523146	224.128	478.878	326.034	364.175	397.714	335.346	343.659	487.3	386.422	323.937	365.388	399.913	487.127	424.113
M316T370	M+	Decanoyl-L-carnitine	0.290614	0.906775	0.686874	316.248	369.67	5937.51	3829.4	6799.03	6646.27	6347.42	8003.8	5162.45	4378.35	2526.99	10514	8436.68	3043.11
M455T413	(2M+H)+	Deoxycytidine	0.357252	1.53795	0.169756	455.188	412.642	2163.79	887.735	528.213	538.24	1376.36	528.731	879.802	2511.2	1100.9	1989.98	1462.81	1318.5
M253T287	(M+H)+	Deoxyinosine	0.358027	0.743637	0.479853	253.092	286.552	3026.09	1405.8	1373.33	572.642	1076.21	75.4454	889.941	247.714	902.391	1243.62	1030.89	1284.68
M688T717	(M+H)+	Dephosphocoenzyme A (Dephospho-CoA)	0.0735429	1.0594	0.424728	688.155	716.72	124.562	158.223	127.288	128.982	118.682	165.027	148.95	157.1	158.489	129.267	126.18	151.653
M341T1008	(M+H)+	D-Fructose 1,6-bisphosphate	0.215469	0.662493	0.550835	341.003	1008.1	320.79	164.052	116.225	1409.14	401.389	79.0946	187.448	550.157	605.473	80.4065	122.679	103.898
M260T904	(M+H)+	D-glucosamine 6-phosphate	0.272351	1.17232	0.0433667	260.053	904.267	1008.63	757.978	849.032	964.882	932.155	893.274	886.415	992.849	1083.27	946.712	1215.65	1212.58
M261T973	(M+H)+	D-Glucose 6-phosphate	0.371599	0.846575	0.45533	261.037	972.817	13240.1	4281.56	4070.04	13688.8	9801.94	9007.18	6772.65	7950.16	9409.08	5701.51	7947.71	8009.76
M232T774	(M+CH3CN+H)+	Diaminopimelic acid	0.0845647	1.00165	0.982071	232.129	774.292	418.676	368.258	528.489	521.955	461.06	539.38	482.02	421.333	457.556	549.765	493.288	438.54
M106T589	(M+H)+	Diethanolamine	0.160835	1.07349	0.692748	106.086	588.815	1694.83	1104.98	912.946	1207.35	1383.71	1300.3	1176.1	1806	1442.59	2037.85	872.195	828.197
M391T49	(M+H)+	Dioctyl phthalate	3.31182	0.458751	0.215645	391.284	49.0115	104984	24756.2	30536.5	14669.5	135260	9134.7	23399.6	29127.6	26705.9	18600	21129.1	27535.4
M101T737	(M+H-H2O)+	DL-2,4-Diaminobutyric acid	0.135849	1.02767	0.84688	101.07	736.638	776.286	616.188	688.635	807.807	887.864	1162.04	1058.09	615.128	961.678	570.76	1007.43	862.372
M162T817	(M+H)+	DL-2-Aminoadipic acid	0.250902	0.83013	0.48699	162.075	817.244	3090.32	1080.26	884.893	1232.68	1235.21	1561.41	1825.2	1268.48	1154.58	1127.33	790.314	1375.63
M228T892	(M+CH3CN+H)+	DL-2-Phosphoglycerate	0.0311775	0.93166	0.845272	228.025	892.335	232.535	79.0898	67.4298	182.976	157.948	90.0907	70.2752	79.6483	235.286	30.7731	245.492	93.2341
M197T991	(M+Na)+	DL-Arginine	0.259347	1.17326	0.0159212	197.1	991.285	780.255	678.41	765.457	664.134	712.956	783.277	737.511	874.259	943.599	924.659	744.011	920.104
M188T513	(M+H-H2O)+	DL-Indole-3-lactic acid	0.612946	1.15007	0.300751	188.07	513.189	5786.86	4171.35	5342.34	2928.83	4067.7	6310.68	6816.06	3757.81	5800.75	5432.15	5713.49	5380.58
M166T726	(M+H)+	DL-Methionine sulfoxide	0.0788893	0.948728	0.687202	166.053	726.148	1817.87	879.341	1796.28	1789.98	2077.88	2263.27	1645.52	1444.08	2033.06	1928.47	1568.76	1459.97
M166T652	(M+H)+	DL-Phenylalanine	0.230993	1.17393	0.0158246	166.086	651.759	606.288	533.89	547.117	454.146	525.557	579.992	662.52	571.516	586.616	721.899	674.992	594.198
M198T611	(M+NH4)+	D-Mannose	0.491159	1.78613	0.134504	198.097	611.319	1834.48	556.551	509.999	471.189	964.999	829.046	2000.97	775.826	2617.22	370.082	1253.48	2210.07
M133T978	(M+H)+	D-Ornithine	0.225375	1.05705	0.729672	133.096	978.33	1230.28	2213.57	1314.43	1882.69	2146.92	2314.82	2569.39	2534.86	1095.89	1672.74	1876.79	1986.44
M130T1040	(M+H)+	D-Pipecolinic acid	0.515462	0.902423	0.589741	130.085	1039.79	10339.2	10328.3	10824.2	6000.28	10315.4	10077.6	10658.4	10421.5	10948.5	11767.5	6222.68	2218.21
M116T618_1	(M+H)+	D-Proline	1.72975	1.09703	0.282576	116.07	618.158	73738.9	50300.4	51034.9	51279.2	63440.5	70616.3	60137.6	58460.5	67267.2	77276.5	64323.4	67915.8
M293T919	(M+H)+	EDTA	1.40172	4.7751	0.111986	293.098	918.748	3223.47	917.413	1010.24	1271.72	1492.34	833.941	4274.49	1714.59	2706.36	1343.25	20976.1	10763
M114T55	(M+H)+	epsilon-Caprolactam	0.395959	1.0416	0.662653	114.09	54.648	3386.67	4176.98	3728.27	3497.99	3581.07	4047.07	5315.43	3174.93	3170.83	4025.64	3768.87	3895
M338T53	(M+H)+	Erucamide	3.11918	0.71074	0.169999	338.342	52.813	153510	178132	84812.3	58548.2	114293	108020	33307.6	75244.3	139791	91766.8	80170.8	75328.8
M786T800	(M+H)+	Flavin adenine dinucleotide (FAD)	0.316049	1.21782	0.331331	786.163	800.125	2072.33	966.972	945.882	801.546	1024.15	1835.79	1430.79	963.333	1949.48	2036.04	1398.78	1533.83
M276T972	(M+H)+	.gamma.-L-Glu-.epsilon.-L-Lys	0.188854	1.21111	0.447077	276.155	971.966	1118.83	773.211	354.451	514.267	530.135	683.109	532.941	530.812	599.768	973.836	1405.19	770.418
M277T917_2	(M+H)+	gamma-L-Glutamyl-L-glutamic acid	0.600941	0.53016	0.0502989	277.103	916.885	4440.17	3346.19	951.732	2177.81	2223.87	2781.46	1627.74	1310.38	561.847	1278.54	1031.64	2630.66
M295T448	(M+H)+	gamma-L-Glutamyl-L-phenylalanine	0.0939597	1.07973	0.206773	295.129	448.296	194.293	154.128	190.741	164.651	168.94	174.375	191.55	160.758	193.615	221.476	180.906	182.311
M308T55_2	(M+NH4)+	Geranylgeraniol	1.70341	1.01982	0.816002	308.295	55.1545	78901.3	78019.5	72975	55101.1	92099.4	60335.3	82149.2	81103.9	68808.2	70728.7	75329.8	67981
M276T908	(M+H)+	Glu-Lys	0.328028	1.1308	0.627107	276.155	907.766	4600.63	2178.36	784.528	3220.25	3534.3	4471.73	4669.21	3317.35	2450.45	5715.84	2170.31	2924.41
M261T483	(M+H-H2O)+	Glu-Met	0.0805793	0.980004	0.709252	261.09	483.134	285.21	276.508	290.861	236.601	250.23	324.541	289.659	273.425	262.374	290.101	268.692	246.427
M235T840	(M+H)+	Glu-Ser	0.244997	1.18917	0.0369254	235.093	839.706	600.166	694.68	655.111	586.465	575.87	625.673	636.384	649.479	723.856	678.5	863.928	892.938
M142T576	(M+CH3CN+H)+	Glutaraldehyde	0.394344	1.02522	0.889917	142.085	576.312	5948.04	5435.39	5244.11	6538.74	6658.35	8128.12	8083.93	6282.84	7317.5	8090.7	1472.61	7662.51
M308T805	(M+H)+	Glutathione	0.199574	1.1109	0.323162	308.091	804.807	748.397	728.385	819.992	881.033	503.254	744.956	789.05	691.082	884.741	625.561	1000.37	926.051
M613T994_1	(M+H)+	Glutathione disulfide	1.56128	1.2401	0.341917	613.159	993.764	57564.1	15965.6	15556.4	31831	28560	37822.5	43117.6	30618.8	46696	51639.1	31768.6	28430
M232T855	(M+H)+	Gly-Arg	0.200827	0.723622	0.256436	232.14	855.065	631.25	881.479	1020.58	1913.79	410.96	871.532	623.659	452.735	802.732	656.604	852.693	757.642
M171T944	(M+H)+	Glyceraldehyde 3-phosphate	0.0387316	1.04376	0.867494	171.005	943.893	75.8967	55.1159	50.6107	90.1419	85.8132	46.981	76.9508	63.7714	132.929	40.991	83.1529	24.4668
M258T840_2	M+	Glycerophosphocholine	0.0504942	0.974634	0.740126	258.109	839.903	332.74	292.902	315.675	386.305	327.004	435.52	321.266	307.213	404.97	353.225	326.266	324.189
M466T515	(M+H)+	Glycocholic acid	0.447957	2.13917	0.199078	466.315	514.938	2745.98	770.248	792.082	103.801	117.328	128.529	130.449	3718.87	1999.5	1276.76	1782.13	1056.47
M450T427	(M+H)+	Glycodeoxycholic acid	0.371738	0.682263	0.463376	450.321	426.93	3810.11	2197.66	1715.22	359.499	478.765	457.492	362.504	2192.24	1163.54	827.909	1309.74	297.226
M189T568	(M+H)+	Gly-Ile	0.107783	1.01168	0.840884	189.123	568.294	422.207	329.406	461.215	413.492	478.079	403.255	421.949	382.153	416.241	424.628	430.397	461.58
M177T653	(M+H)+	Gly-Thr	0.0697615	1.01245	0.7916	177.087	652.682	227.228	220.342	203.491	210.233	235.351	214.829	201.344	208.596	224.195	253.307	239.544	200.814
M175T574	(M+H)+	Gly-Val	0.136758	1.13243	0.05572	175.107	574.049	260.327	255.977	235.025	314.053	278.268	293.922	332.882	276.967	311.282	305.981	350.208	277.12
M284T435	(M+H)+	Guanosine	0.436653	1.28234	0.064735	284.099	434.625	1494.66	1262.23	1076.45	1122.49	1385.39	1732.11	1694.18	1035.79	1660.37	1961.98	1912.37	2088.07
M444T912	(M+H)+	Guanosine 5'-diphosphate (GDP)	0.520387	1.58496	0.0685367	444.031	911.703	850.164	1020.23	668.468	662.034	535.066	1942.2	1853.86	812.334	1434.75	1718.27	1912.04	1268.39
M364T920	(M+H)+	Guanosine 5'-monophosphate (GMP)	0.624472	1.68267	0.121042	364.065	919.849	2596.36	1102.89	1072.4	2442.1	2762.38	1331.96	4891.65	2368.23	2525.2	1631.3	5667.7	1943.72
M606T946	(M+H)+	Guanosine diphosphate mannose	0.0889171	1.29214	0.147403	606.081	945.786	91.7433	40.8665	38.4474	57.9779	39.4747	81.1673	90.2916	78.802	71.4386	86.5669	54.6549	70.0761
M253T74	(M+H-H2O)+	Heptadecanoic acid	0.793463	0.940471	0.775604	253.252	74.439	32764.8	23827.7	13336.7	10204.4	22703.5	20776.4	20256.9	16783.7	15234.2	31854.2	15870.6	16255.4
M334T754	(M+CH3CN+Na)+	His-Asp	0.529935	1.33862	0.0237158	334.118	754.499	1222.06	1595.45	1494.77	1444.67	1511.81	1933.79	2103	1443.85	1771.46	2041.81	2641.3	2317.31
M284T737	(M+H)+	His-Gln	0.346637	1.57593	0.0619361	284.135	736.861	731.707	420.678	486.68	381.74	492.383	543.963	781.715	504.366	635.597	1421.05	762.644	712.493
M285T839	(M+H)+	His-Glu	0.147402	1.09509	0.369982	285.12	839.077	722.867	610.08	551.519	935.111	757.688	632.155	731.254	788.132	840.9	682.254	929.756	637.381
M254T835	(M+CH3CN+H)+	His-Gly	0.172203	1.13052	0.479065	254.123	834.685	886.192	743.297	600.884	1087.76	1055.59	520.945	854.454	1039.13	1389.28	808.315	830.833	611.489
M313T433	(M-H+2Na)+	His-Ile	0.282976	1.19905	0.269514	313.123	433.057	1027.27	931.211	957.321	600.274	821.245	1094.59	766.932	818.361	1015.92	906.036	1515.14	1490.76
M304T797	(M+NH4)+	His-Met	0.152633	1.09313	0.237391	304.14	797.109	667.141	531.163	498.088	481.895	570.143	479.146	483.793	589.767	670.702	545.561	630.556	607.778
M253T680	(M+H)+	His-Pro	0.105601	1.0285	0.662787	253.129	680.003	283.172	308.034	338.625	232.899	335.137	327.079	305.806	267.873	319.452	334.648	331.333	317.84
M243T719_2	(M+H)+	His-Ser	0.244139	1.08719	0.0892697	243.108	718.515	1263.76	1095.29	1152.99	1067.17	1261.47	1202.81	1152.1	1151.69	1326.39	1295	1412	1320.44
M112T716	(M+H)+	Histamine	0.458454	1.18995	0.295443	112.086	715.92	3802.63	3507.89	4224.07	3311.13	3593.08	3607.24	3298.83	4594.75	3339.6	7314.55	3928.39	3757.54
M239T971	(M+H-H2O)+	His-Thr	0.164837	1.04644	0.385416	239.114	970.594	1119.51	1037.59	927.214	1022.93	1162.47	1014.16	1005.47	1218.8	1171.28	1103.2	1127.45	949.48
M255T628	(M+H)+	His-Val	0.402773	1.75689	0.175378	255.145	628.425	403.529	265.359	349.787	593.409	447.432	1492.31	1446.06	350.379	2028.85	707.539	869.42	837.902
M137T337	(M+H)+	Hypoxanthine	5.00213	1.01496	0.879104	137.045	336.513	714351	580325	575601	512183	522310	552760	693767	390275	639847	621872	508449	655037
M203T478	(M+H)+	Ile-Ala	0.0692599	0.955161	0.280382	203.139	477.844	264.243	308.362	309.663	302.787	289.179	337.545	288.786	293.813	279.24	263.806	311.306	293.589
M261T721	(M+H)+	Ile-Glu	0.107428	0.91576	0.651804	261.144	721.005	1810.27	1222.94	1100.12	1038.95	737.932	1402.14	797.412	788.433	960.294	1051.24	1855.58	1243.41
M245T365	(M+H)+	Ile-Ile	0.752231	0.938986	0.103478	245.186	364.878	23001.6	21258.8	20110.1	19673.7	22102.6	20349.1	20410.2	21424.5	18731.9	20724	18686.3	18801
M245T379	(M+H)+	Ile-Leu	0.553991	0.947598	0.0510219	245.186	379.341	13730.5	13416.5	12357.7	12270.5	12922.4	12757.1	11969.6	12833.9	12300.3	12658.6	12104.1	11529.3
M263T376	(M+H)+	Ile-Met	0.296804	1.09598	0.330784	263.142	376.105	1487.69	1785.8	1856.61	1757.56	1544.27	1884.26	1639.15	1328.2	1877.68	2036.86	2349.97	2074.46
M261T648	(M+H-H2O)+	Ile-Phe	0.123476	0.989901	0.940776	261.155	648.438	678.871	496.571	847.414	376.693	535.398	735.174	534.488	679.531	554.611	530.221	563.977	770.229
M229T493	(M+H)+	Ile-Pro	0.192169	1.1746	0.07804	229.155	492.522	472.311	420.022	614.963	450.605	524.761	546.705	495.73	550.983	735.037	601.883	629.075	545.588
M233T487	(M+H)+	Ile-Thr	0.175095	1.12368	0.0903113	233.15	487.18	425.774	420.958	475.138	422.129	472.457	518.517	460.543	436.26	529.549	575.767	587.67	483.456
M269T495	(M+H)+	Inosine	0.387345	1.21893	0.0745952	269.088	494.712	1514.51	1385.94	1260.94	926.124	1230.69	1493.8	1621.98	1308.6	1296.6	1738.37	2022.41	1534.29
M349T936	(M+H)+	Inosine 5'-monophosphate (IMP)	0.679237	2.00061	0.158902	349.054	936.471	2559.43	1361.63	982.053	2989.75	2987.08	1240.28	1673.63	2858.44	8933.74	2584.55	6885.53	1311.93
M186T64	(M+NH4)+	Jasmine lactone	1.73451	1.2046	0.131888	186.148	64.051	37694.7	37459.5	33385.9	21028.8	34311	24592.1	48190.7	42770.2	30416.4	36430.4	36646	32579.5
M90T689	(M+H)+	L-Alanine	0.854566	1.1017	0.276283	90.0542	688.825	12699.9	11078.3	10828.2	12352.8	10532.1	14914.4	14620.2	12200.1	11529.4	11833.2	16783	12803.6
M241T868	(M+H)+	L-Anserine	0.24648	1.08443	0.772237	241.13	868.499	3454.63	2104.92	1181.78	4663.36	3827.11	1576.04	2634.18	4569.75	4575.2	1821.88	3316	1309.87
M175T992	(M+H)+	L-Arginine	4.08805	1.07354	0.512025	175.119	991.925	366713	311116	367698	278842	322152	429828	385848	365355	342031	394299	256336	485181
M127T944_2	(M+H)+	Larixinic Acid	0.136565	0.869786	0.734081	127.038	943.779	1019.15	276.024	218.185	1095.99	611.825	315.701	256.968	508.287	1065.43	134.919	853.996	256.731
M133T742	(M+H)+	L-Asparagine	0.288148	1.06158	0.695004	133.06	742.069	3568.05	1845.84	2706.08	2208.49	2527.07	3338.07	2799.97	2144.73	3430.86	3976.6	1945.6	2892.98
M134T805	(M+H)+	L-Aspartate	0.57928	1.07145	0.721774	134.044	804.784	10180.6	6866.12	8040.86	10192.5	11643.9	12811.4	16829	4598.51	10253.8	13768.5	9694.42	8858.97
M162T776	(M+H)+	L-Carnitine	0.351717	1.24518	0.483438	162.112	776.399	5002.66	7627.32	4106.89	6236.43	11301.8	3963.14	6900.37	15287	9056.42	6514.38	8325.56	1529.64
M227T973	(M+H)+	L-Carnosine	0.34429	0.820927	0.625071	227.114	972.798	2721.12	1887.16	777.795	7332.59	4281.42	1177.72	2335.76	3790.14	3546.8	1950.72	1982.85	1316.4
M288T655	(M+H)+	Leu-Arg	0.221659	1.01697	0.933534	288.203	654.764	2688.34	1667.6	3459.62	1467.56	2633.92	1474.48	1683.66	3065.35	1853.29	1773.37	3288.41	1954.76
M229T502	(M+H-H2O)+	Leu-Asp	0.0850046	0.904182	0.0693968	229.118	502.195	313.824	266.496	292.212	283.33	339.03	326.275	244.226	265.103	297.298	301.579	273.226	265.235
M260T573	(M+H)+	Leu-Gln	0.14057	0.924827	0.194751	260.16	572.996	716.973	627.229	722.942	638.505	792.365	626.236	695.578	685.832	569.819	689.175	602.743	571.072
M260T702	(M+H)+	Leu-Lys	0.169291	0.939677	0.373488	260.196	701.515	1535.52	1299.02	1227.72	1295.78	1360.69	1320.78	1208.63	1468.51	1288.42	1440.98	969.832	1178.18
M244T924	M+	L-Fucose-1-phosphate	0.281227	1.60527	0.0317649	244.03	923.724	456.607	193.202	188.904	396.325	329.6	308.329	510.332	295.631	582.982	400.82	735.801	481.045
M148T793_2	(M+H)+	L-Glutamate	0.988613	0.853814	0.476555	148.06	793.319	97545.5	46932.5	34781.1	66099.7	72963.8	70265.3	31685.5	41102.9	67567.7	75857	33486.6	82082
M129T147	(M+H-H2O)+	L-Glutamine	0.198577	0.96195	0.472236	129.065	147.176	3110.33	2994.83	2841.67	3647.11	3131.62	3759.65	3383.91	3081.77	2865.09	3131.44	3163.84	3117.74
M156T781	(M+H)+	L-Histidine	0.776747	0.994695	0.980908	156.076	780.559	15576.1	13310.4	12213	4211.93	14325.3	6823.69	9827.85	10018.1	17907.8	8371.93	7667.88	12314.4
M298T156	(M+NH4)+	Linoleic acid	0.512931	1.36177	0.137747	298.274	156.419	1360.37	1254.95	1251.94	2558.86	1052.56	1467.04	2158.75	2283.94	2337.77	2813.19	1198.5	1389.9
M209T518	(M+H)+	L-Kynurenine	0.0898487	0.924658	0.822869	209.092	517.875	588.175	530.061	701.89	319.989	1009.92	874.314	394.736	439.322	1585.06	558.27	401.73	342.029
M189T976	(M+H)+	L-NG-Monomethylarginine	0.592267	0.90274	0.449682	189.134	975.641	11596.7	12537.4	11425.3	14333.6	16042.2	17380.4	11994.8	12985	6199.29	15971.8	13221.5	14839.9
M400T319_3	(M+H)+	L-Palmitoylcarnitine	0.313573	0.965942	0.919612	400.342	318.948	88112.4	50949.6	31516.3	92514.2	123207	83941.7	62845.2	181728	40200.7	38675.5	50922.9	79853.8
M166T511_2	(M+H)+	L-Phenylalanine	1.88976	1.15235	0.229959	166.086	510.829	63199.4	38762.3	45774.5	37773.8	48436	58541.4	60528.9	38612	61950	66701.5	53589.9	55665.6
M147T1021	(M+NH4)+	L-Pipecolic acid	0.680927	1.03876	0.802346	147.112	1020.86	23903	21167.9	15057.2	30335	19981.4	25767.3	33093.3	19793.8	20643.8	28912.2	23961.9	15086
M157T646	(M+CH3CN+H)+	L-Proline	0.215602	1.217	0.5704	157.096	646.318	1375.89	682.06	747.683	346.307	588.167	1027.89	1074.5	332.196	1364.72	1962.9	562.794	505.559
M147T834	(M+NH4)+	L-Pyroglutamic acid	0.0886605	0.941854	0.0366103	147.075	833.831	363.853	349.56	399.677	382.55	385.132	353.56	343.634	346.675	368.234	346.428	343.941	355.502
M277T900	(M+H)+	L-Saccharopine	0.180294	1.05685	0.686305	277.14	899.685	665.687	987.617	1155.27	845.056	886.535	864.413	948.502	839.797	782.501	715.038	1423.92	1002.06
M106T741	(M+H)+	L-Serine	0.510677	1.18156	0.189961	106.049	740.7	3007.61	2916.55	2769.48	2759.53	2747.82	3602.72	3482.62	2725.73	2825.73	5053.86	3029.81	3918.45
M182T683	(M+H)+	L-Tyrosine	0.292545	1.11205	0.519608	182.078	682.554	3830.42	2279.87	2021.9	2700.89	3224.29	2892.83	2026.61	3552.92	3628.41	2717.8	2325.71	4598
M261T871	(M+H)+	Lys-Asn	0.300978	1.25033	0.0783167	261.155	871.351	760.46	530.874	814.659	814.072	684.981	839.694	1023.7	606.496	815.992	1116.77	1119.4	875.033
M260T1097	(M+H)+	Lys-Leu	0.247012	0.856403	0.0241574	260.196	1097.26	1370.32	1478.38	1437.46	1181.51	1271.36	1169.74	1108.89	1343.31	1146.41	1064.12	1003.42	1106.94
M275T1096	(M+H)+	Lys-Lys	0.116714	0.855024	0.0186594	275.208	1096.15	313.036	370.747	406.519	349.563	370.173	328.235	278.802	346.859	286.662	338.942	295.045	281.965
M244T921	(M+H)+	Lys-Pro	0.317461	1.22158	0.47547	244.165	920.602	814.434	1890.33	1330.47	2043.41	1692.31	975.594	2089.1	2156.78	2864.18	667.341	564.241	2342.99
M248T834	(M+H)+	Lys-Thr	0.0749695	1.0301	0.756899	248.16	834.208	248.002	225.468	239.865	293.781	313.11	215.154	243.449	209.822	240.807	340.23	267.68	279.601
M246T1078	(M+H)+	Lys-Val	0.82589	0.544244	0.190623	246.181	1077.57	3073.98	14436.7	8616.96	2898.72	3485.17	3274.82	3115.13	3969.51	3642.67	2473.57	2363.4	3912.22
M522T900	(M+NH4)+	Maltotriose	0.462878	1.52673	0.0997941	522.202	899.622	951.183	1732.99	848.28	382.988	895.614	1328.18	2340.49	1131.64	2214.47	1106.39	1195.94	1384.02
M541T434_2	(2M+H)+	(-)-Medicarpin	0.300041	1.50875	0.00590415	541.178	433.911	384.288	330.08	356.304	222.873	328.976	405.048	509.381	403.144	459.301	465.484	520.215	701.573
M221T559	(M+H)+	Met-Ala	0.429777	1.23285	0.232409	221.091	559.419	3076.22	3089.52	2933.16	1607.12	2081.97	2745.29	2022.29	2387.35	3689.18	3755.15	4622.14	2674.04
M311T50_1	(M+H)+	Methoprene (S)	1.45665	1.25273	0.285229	311.259	50.285	20962.2	45614.7	26234.6	8664.41	31800.9	23819.9	37455.2	23251.5	40928	36760.5	34730.9	23674.5
M219T923	(M-2H+3Na)+	Methyl 4-hydroxybenzoate	0.143262	1.01789	0.882113	219.005	922.644	835.245	423.088	733.362	493.025	581.792	669.674	712.086	552.626	764.377	642.638	522.362	608.931
M298T352	(M+NH4)+	Met-Met	0.100151	1.00909	0.907908	298.13	352.355	407.294	468.807	464.473	496.011	313.832	512.337	396.042	451.766	503.573	481.821	419.549	434.194
M297T353	(M+H)+	Met-Phe	0.0731731	0.926336	0.433021	297.127	353.322	706.103	743.156	865.582	960.378	755.485	817.122	673.818	551.842	730.531	919.496	938.878	676.151
M153T73	(M+H)+	N1-Methyl-2-pyridone-5-carboxamide	0.241212	0.974612	0.834935	153.065	73.105	2348.45	1924.37	2055.83	1069.56	2037.02	1715.58	1632.02	2086.84	1510.88	2316.28	1701.58	1620.1
M175T711_3	(M+H)+	N2-Acetyl-L-ornithine	0.963645	1.41749	0.0648704	175.107	711.38	5318.6	3794.82	4576.77	2664.53	4508.37	7906.38	8286.76	4345.65	7914.09	8117.03	6161.62	5955.41
M312T385	(M+H)+	N2,N2-Dimethylguanosine	0.2599	1.01307	0.944621	312.13	384.594	4835.47	2176.51	2172.09	2880.44	2797.57	2192.56	2496.71	2227.71	2763.65	4181.35	2265.33	3342.8
M286T327	(M+H)+	N4-Acetylcytidine	0.491451	1.00683	0.976663	286.103	327.127	8276.73	5378.53	3916.87	3921.33	4263.4	3653.09	5167.12	1980.95	7319.26	5091.41	3101.22	6951
M143T727	(M+H-H2O)+	N6-Methyl-L-lysine	1.4597	0.930131	0.851324	143.117	726.945	99070.9	166771	82921.6	15726.8	38259	39444.3	21978.5	43978.6	106764	46145.5	101440	90990.6
M305T895	(M+H)+	N-Acetylaspartylglutamate (NAAG)	0.230619	1.26463	0.0250479	305.098	895.232	334.101	322.533	399.148	347.641	337.677	406.453	407.337	370.609	381.306	479.91	577.953	498.748
M204T517	(M+H-H2O)+	N-Acetyl-D-glucosamine	0.270215	1.04086	0.904472	204.086	516.699	3904.94	1774.51	926.454	864.946	3340.84	1160.74	1919.41	1305.71	2261.24	3894.17	1484.75	1596.31
M198T826	(M+H)+	N-Acetyl-L-Histidine	0.200904	1.18805	0.175853	198.087	826.111	514.224	534.346	440.341	542.842	501.353	536.311	525.027	545.467	545.871	526.922	926.335	576.985
M310T753	(M+H)+	N-Acetylneuraminic acid	0.117503	0.832864	0.523926	310.113	753.32	1420.65	1426.24	2465.12	4147.92	1173.23	2776.83	2453.13	2748.96	450.254	1889.83	1730.32	1896.21
M217T733	(M+H)+	N-.alpha.-Acetyl-L-arginine	0.644258	1.37944	0.0159924	217.129	732.659	2193.55	2016.06	1976.45	1651.27	2071.6	2709.11	3069.41	3234.31	1948.73	3569.18	3074.93	2509.33
M206T1098	(M+NH4)+	N.alpha.-Acetyl-L-lysine	0.522735	0.625097	0.0693558	206.152	1098.18	2629.97	2479.11	2467.87	2379.56	2358.66	779.363	753.651	2440.84	623.194	1152.28	1289.69	1925.7
M788T389	(M+H)+	N-Docosanoyl-4-sphingenyl-1-O-phosphorylcholine	3.15714	0.84386	0.759166	787.667	389.446	13660.6	53260.6	119151	173196	9674.02	281349	4673.14	189009	60961.2	183077	83701.8	27333
M203T974	(M+H)+	NG,NG-dimethyl-L-arginine(ADMA)	0.835424	0.73638	0.277084	203.15	974.209	15384.7	27103.3	8214.88	26919.8	8513.08	10983.6	11364	11710.3	10115.1	16019.9	9249.32	13058.1
M123T707	(M+H)+	Nicotinamide	0.188632	0.999717	0.999669	123.054	707.251	2534.3	8221.03	1089.49	7379.88	1517.58	2978.4	2530.8	1488.31	1296.09	15408.5	623.96	2366.36
M744T990	(M+H)+	Nicotinamide adenine dinucleotide phosphate (NADP)	0.913089	2.17575	0.00939017	744.082	989.973	1768	1485.12	1122.28	987.289	867.742	2255.16	3976.24	1851.4	1779.11	3663.69	4541.2	2650.83
M115T327	(M+H)+	N-Methylhydantoin	1.02438	2.20064	0.118672	115.05	327.4	901.093	2174.88	525.817	3465.64	2539.98	6203.67	9331.63	361.709	8155.87	7819.57	8254.27	871.498
M173T995	(M+H-H2O)+	N-(omega)-Hydroxyarginine	0.196417	0.845402	0.197889	173.102	995.497	1579.16	1527.04	1323.5	2078.04	1673.68	1626.55	800.295	1373.27	1905.64	1195.18	1414.02	1603.28
M521T55	(M+H-H2O)+	N-Palmitoylsphingosine	1.75362	0.65156	0.312276	520.508	55.156	7333.25	19412.8	25138.9	51810.6	14165	64563.8	6069.39	17109.6	18232.4	30974.6	28568.9	17905.6
M208T391	(M+NH4)+	n-Propyl cinnamate	0.164816	0.995289	0.958341	208.133	390.808	1042.56	759.683	913.192	760.277	1043.22	802.777	852.248	696.813	814.54	1021.01	1065.4	846.633
M815T380	M+	N-Tetracosanoyl-4-sphingenyl-1-O-phosphorylcholine	2.71789	0.780727	0.743421	814.686	379.591	9805.61	36949	11306.2	54665.5	39745.4	269476	4415.43	128072	17588	109404	55271.9	14675.2
M142T906	(M+H)+	O-Phosphoethanolamine	0.509618	1.09529	0.608728	142.026	906.389	6405.18	4089.29	5089.03	6767.26	7403.02	8184.05	10580.4	7455.81	7259.78	5500.75	3496.2	7259.85
M134T41	(M+H)+	Oxindole	0.172108	0.709396	0.269047	134.059	40.512	317.799	602.341	399.353	1249.91	800.392	315.132	408.712	341.776	500.922	353.575	452.518	556.568
M153T629	(M+H)+	Oxypurinol	0.133489	1.08345	0.690302	153.04	629.454	812.497	649.193	888.361	758.824	784.37	724.327	547.455	649.795	705.626	1506.61	557.12	1036.31
M423T339	(M+Na)+	Palmityl-L-carnitine	0.132875	0.88081	0.17395	423.33	339.297	735.307	542.771	631.131	636.109	648.85	566.337	420.68	634.893	421.448	586.596	657.671	591.003
M220T631	(M+H)+	Pantothenate	0.138904	1.06715	0.523791	220.118	631.016	413.208	358.075	440.356	264.155	382.082	458.219	509.071	336.229	425.658	458.776	351.96	389.916
M206T109	(M+H)+	Pantothenol	1.18775	0.513299	0.280401	206.138	109.448	3037.11	4190.04	5749.97	1222.07	19264.9	8203.19	1108.26	2799.53	523.959	1709.84	8136.72	7109.48
M237T429	(M+H)+	Phe-Ala	0.12727	1.08505	0.33395	237.123	428.685	391.285	464.177	492.998	391.244	448.256	497.476	392.674	421.224	613.221	463.776	519.493	503.448
M322T618	(M+H)+	Phe-Arg	0.276919	1.28799	0.0174718	322.187	617.896	664.198	493.282	499.238	343.211	463.204	582.975	615.13	589.232	674.65	624.542	767.541	652.262
M294T529	(M+H)+	Phe-Gln	0.0918595	1.00429	0.949951	294.145	529.335	294.658	283.738	285.336	244.428	304.696	340.036	264.349	244.558	289.615	336.94	294.569	330.375
M295T701	(M+H)+	Phe-Glu	0.145662	1.01677	0.9266	295.128	700.642	1809.74	1915.07	914.008	880.046	1082.91	1185.39	976.009	1883.39	1234.53	1023.21	1510.6	1290
M223T474	(M+H)+	Phe-Gly	0.148506	1.02582	0.460799	223.107	473.956	662.834	677.275	639.374	596.144	689.474	690.848	709.435	624.648	696.341	667.543	724.135	636.006
M294T652	(M+H)+	Phe-Lys	0.193151	0.924926	0.707859	294.181	652.076	1582.74	825.891	775.214	899.965	1512.02	601.958	864.796	935.995	1493.16	780.025	894.176	764.35
M194T363	(M+H)+	Phenylacetylglycine	0.991594	1.83794	0.0575508	194.081	362.974	7596.25	3417.11	1672.47	2698.46	4364.18	1793.77	4060.58	8627.65	7753.5	2506.77	8146.54	8498.25
M190T576	(M+H-H2O)+	Phenylpropionylglycine	0.104326	1.03972	0.425141	190.082	576.125	354.172	435	377.884	394.976	460.707	438.175	420.076	413.894	471.883	438.397	409.201	405.208
M263T536	(M+H)+	Phe-Pro	0.111496	1.06093	0.586849	263.138	536.409	280.547	196.303	276.407	220.795	248.307	259.468	257.385	198.362	195.739	292.708	288.064	339.856
M253T499	(M+H)+	Phe-Ser	0.0725568	1.02809	0.78427	253.118	499.006	281.973	216.02	259.778	255.781	224.293	271.493	222.989	221.764	213.011	341.48	317.051	235.439
M267T443	(M+H)+	Phe-Thr	0.283785	1.28465	0.0158026	267.134	442.735	526.715	413.2	471.216	381.402	471.24	627.641	547.049	567.574	547.284	650.371	727.04	675.137
M265T361	(M+H)+	Phe-Val	0.175601	1.12236	0.526264	265.154	360.702	668.963	615.478	628.616	632.96	640.064	850.538	534.518	625.428	631.304	826.663	1320.44	592.189
M169T920	(M+H)+	Phosphoenolpyruvate	0.26374	0.922353	0.726515	168.989	920.434	6818.9	3099.47	1965.96	3753.85	3857.63	6055.21	4437.29	5365.47	4844.19	3783.2	1656.43	3480.48
M279T189	(M+H)+	Phthalic acid Mono-2-ethylhexyl Ester	1.77495	0.924959	0.213967	279.159	189.137	131381	134806	100848	133430	134308	108450	124780	123299	108577	110038	105109	115649
M187T677	(M+H)+	Pro-Ala	0.338833	1.37353	0.0245324	187.109	676.535	595.74	600.369	631.031	577.172	601.033	745.939	677.838	764.352	924.932	727.836	1245.51	812.034
M272T868	(M+H)+	Pro-Arg	0.268412	1.15805	0.130938	272.172	867.779	1184.45	894.694	952.074	895.69	1129.01	1090.2	1114.08	1098.61	1059.88	1600.84	1153.52	1090.57
M247T773	(M+NH4)+	Pro-Asn	0.0649086	0.955461	0.364601	247.14	772.516	347.975	265.263	310.471	339.8	307.979	343.483	289.324	329.106	324.65	309.26	289.689	287.651
M231T845	(M+H)+	Pro-Asp	0.123419	1.01799	0.934844	231.098	844.848	1570.7	654.826	559.092	708.713	884.61	632.624	606.353	905.271	1121.54	991.958	927.935	547.627
M244T727	(M+H)+	Pro-Gln	0.13804	1.05416	0.393677	244.129	726.586	713.398	524.721	608.057	588.12	586.671	537.456	512.602	655.595	660.929	663.958	631.092	626.962
M245T831	(M+H)+	Pro-Glu	0.319845	1.22715	0.202014	245.113	831.409	1858.52	1210.06	699.76	1437.18	1125.15	1266.82	1239.98	1912.45	1463.31	2040.99	1469.58	1196.98
M173T754	(M+H)+	Pro-Gly	0.181483	1.10324	0.174526	173.091	753.938	642.442	457.165	560.543	474.244	520.132	583.484	609.024	610.358	516.75	541.873	693.989	600.325
M246T935	M+	Pro-Met	0.11394	0.91013	0.517369	246.108	935.241	780.878	460.754	406.112	518.836	631.575	540.932	447.414	419.841	755.933	486.958	470.121	458.736
M185T164	(M+H-H2O)+	Pro-Ser	0.814746	0.735605	0.365357	185.091	163.893	1291.74	12240.4	11858.5	11481.5	13375.5	13272.4	521.461	12811.4	10818.3	11515	10196.2	863.303
M217T658	(M+H)+	Pro-Thr	0.19061	0.787228	0.149587	217.118	657.647	921.068	858.768	806.778	872.073	851.592	1091.58	933.267	393.651	930.295	310.851	777.402	907.024
M215T574_2	(M+H)+	Pro-Val	0.384089	1.01773	0.46944	215.139	574.498	4397.68	4527.11	4579.95	4095.94	4787.13	4442.17	4535.84	4390.19	4573.55	4501.12	4547.74	4757.17
M168T185	(M+H)+	Pyridoxal (Vitamin B6)	0.331142	1.2089	0.582952	168.065	184.586	1330.28	1367.78	3066.32	2985.1	1455.89	2074.24	2340.79	1778.54	1393	5438.39	769.118	3124.97
M109T905_2	(M+H)+	Quinone	0.0675003	0.953044	0.915034	109.028	905.251	361.921	76.5281	31.1795	345.088	228.837	109.286	124.855	170.65	388.033	60.4649	325.008	29.6961
M359T104	(M+H-H2O)+	(-)-Riboflavin	0.342074	1.19522	0.614198	359.134	104.212	2681.99	2020.19	1625.59	1373.85	777.186	3397.18	1465.28	848.665	1208.11	5029.77	3086.34	2556.22
M385T777_2	(M+H)+	S-Adenosyl-L-homocysteine	0.212434	0.87869	0.220272	385.122	777.377	1801.47	1070.83	1415.27	1170.68	1439.37	1427.59	1135.46	1262.15	1033.59	1249.97	1551.54	1082.56
M399T970	(M+H)+	S-Adenosylmethionine	0.127159	0.933354	0.778357	399.144	970.277	1376.05	1039.48	606.015	2049.78	2218.15	856.755	1447.94	1786.45	1572.43	921.611	1122.1	752.79
M177T140	(M+H)+	Ser-Ala	0.219414	1.07451	0.290208	177.086	140.238	1013.85	1241.25	1408.82	1183.45	1172.3	1380.53	1225.81	1432.4	1353.04	1175.64	1532.71	1232.01
M234T723	(M+H)+	Ser-Gln	0.15665	1.13858	0.0193922	234.108	722.914	355.486	295.346	291.899	307.772	287.693	321.01	372.233	360.945	363.557	328.783	382.246	309.093
M225T652	(M+H-H2O)+	Ser-His	0.543423	0.750278	0.208253	225.098	651.809	6579.21	5348.18	4981.11	6089.14	6567.03	6322.58	7098.18	2266.31	2374.17	6941.46	1647.85	6597.47
M234T863	(M+H)+	Ser-Lys	0.0991763	0.916834	0.570094	234.145	863.176	758.891	592.86	559.248	1026.9	939.559	514.948	642.883	670.474	868.253	589.874	778.514	477.111
M380T786	(M+H)+	S-Lactoylglutathione	0.330503	1.20144	0.408576	380.111	786.424	1656.3	660.054	1268.78	2299.87	967.309	933.261	2123.58	1619.21	1275.14	1732.31	850.57	1753.11
M298T124	(M+H)+	S-Methyl-5'-thioadenosine	1.06031	1.37078	0.494982	298.097	123.593	9173.59	6741.43	8332.2	6060.35	6536.97	22980.6	29492.6	3941.1	8363.51	6528.46	25872.1	7809.52
M216T780	(M+H)+	sn-Glycerol 3-phosphoethanolamine	0.805273	0.497581	0.224063	216.063	779.856	3392.57	2130.6	1627.47	8011.49	2607.47	14850.7	3074.76	2664.27	2506	3006.62	2412	2567.56
M346T56	(M-H+2Na)+	Sphinganine	0.686605	1.6052	0.139439	346.27	56.364	2820.88	2741.55	2050.78	1100.32	1474.86	3201.28	3769.22	3349.61	3319.65	1024.85	6884.45	3145.37
M731T352	M+	Sphingomyelin (d18:1/18:0)	1.59078	0.596301	0.233517	730.591	352.084	7220.92	9574.3	19594.6	40097	9585.95	33378.1	2569.91	16535.4	15367.1	20645.1	10811	5300.3
M300T58	(M+H)+	Sphingosine	0.783827	0.975042	0.812207	300.288	57.588	21001.2	15611.6	20803.9	17306.2	14815.8	17008.7	21818.4	11786.5	17475.4	17759.2	14874.6	20174.2
M294T64_1	(M+NH4)+	Stearidonic Acid	3.49339	1.69779	0.108806	294.243	63.888	54134.2	46271.6	43934.8	43723.1	114782	49016.3	182436	88417.9	132747	62794.1	82599.7	48395.5
M126T504	(M+H)+	Taurine	1.20781	0.519614	0.130482	126.021	504.22	11999	3094.33	11778.9	3570.69	14932.2	2886.45	5165.07	3083.39	6910.49	4610.43	3752.24	1555.77
M533T409	(M+NH4)+	Taurocholate	1.13936	2.04868	0.112496	533.325	408.546	2655.18	3608.98	4997.08	302.435	1169.32	7024.12	5606.6	6268.21	12963.8	9981.25	1092.54	4563.63
M466T1079	(M+H-H2O)+	Taurolithocholic acid	0.134783	0.793197	0.0124127	466.301	1079.07	273.82	337.171	274.413	350.346	303.8	241.48	195.77	241.46	273.935	217.918	234.805	248.821
M180T67	M+	Theobromine	0.14969	1.02079	0.913703	180.068	66.8775	669.858	456.975	703.799	358.284	1011.8	610.217	680.692	858.347	361.637	823.412	580.153	585.911
M265T674	M+	Thiamine	0.959382	1.14207	0.34202	265.112	673.513	11639	15233.8	14184	17776.8	10191.6	15526.2	13232.4	15372.5	10038.7	20574.5	17275.9	20069.3
M345T970_2	(M+H)+	Thiamine monophosphate	0.265503	1.14487	0.542643	345.078	969.975	2382.78	1621.91	1716.29	2061.22	1873.23	1766.67	2691.98	1678.2	3112.44	2714.24	2578.19	301.77
M759T107	(M+Na)+	Thioetheramide-PC	3.91753	0.58811	0.307155	758.569	107.294	38139.8	166586	38149.7	160849	110364	360343	27897.3	214173	89341	72816	67678.9	42355.6
M191T632	(M+H)+	Thr-Ala	0.114512	1.08102	0.200305	191.102	632.149	246.558	260.516	301.464	248.601	253.046	260.831	288.806	223.635	315.72	297.003	274.908	298.225
M276T798	(M+H)+	Thr-Arg	0.511278	1.30558	0.145398	276.166	797.733	3597.29	2174.24	2178.21	2229.94	2430.81	2222.87	1988.49	2729.45	3709.91	4184.3	2298.38	4455.54
M298T748_2	(M+CH3CN+H)+	Thr-His	0.242963	1.34253	0.0445274	298.151	748.194	356.291	249.594	303.34	307.832	308.737	446.863	415.99	339.507	374.774	615.876	493.491	408.714
M251T522	(M+H)+	Thr-Met	0.115904	1.09484	0.54726	251.106	521.729	339.799	222.568	292.936	130.842	276.548	235.955	301.418	240.478	254.247	228.838	382.12	233.677
M267T467	(M+H)+	Thr-Phe	0.211638	1.31546	0.00468548	267.134	466.694	294.948	246.305	294.79	238.66	253.068	284.502	439.944	319.67	308.364	310.257	374.316	368.33
M207T678	(M+H)+	Thr-Ser	0.127504	1.06963	0.557373	207.097	677.977	417.25	475.065	395.588	250.491	415.046	477.904	358.414	319.808	489.499	511.987	437.304	483.63
M283T527	(M+H)+	Thr-Tyr	0.10845	0.83511	0.193118	283.129	527.44	334.244	221.832	361.7	232.207	383.429	403.322	272.075	203.198	337.608	318.591	225.886	260.029
M243T176	(M+H)+	Thymidine	0.613172	1.13658	0.0221274	243.097	176.288	4779.41	5338.75	5348.3	4756.13	5167.8	5067.63	5936.8	5722.31	5478.95	4855.01	6522.88	6101.92
M149T511	(M+H)+	trans-cinnamate	0.262179	1.1147	0.380148	149.059	511.034	1630.05	924.845	1136.68	954.773	1255.12	1520.98	1655.16	1053.57	1507.32	1600.95	1245.1	1211.67
M265T76	(M+H-H2O)+	trans-Vaccenic acid	0.857339	0.897199	0.373772	265.252	75.5755	24762.6	29316.9	15932.3	23313	30808.1	22521.3	19204.3	17102.2	20376.3	23400.2	28225.5	23269.5
M150T276	(M+H)+	Triethanolamine	2.35631	1.73434	0.26315	150.112	275.972	29505.4	18272.4	25391.8	14178.5	31614.1	15762	105146	18437.6	36076	32769	22512.7	18716.5
M76T654	(M+H)+	Trimethylamine N-oxide	0.282497	0.688823	0.458615	76.075	653.915	1438.29	659.143	3797.61	1410.67	394.956	782.738	1453.17	505.243	2072.6	674.864	639.012	498.678
M333T656	(M+H)+	Trp-Lys	0.0751401	1.01365	0.765858	333.191	655.914	239.859	243.859	214.498	241.181	224.552	234.189	233.603	222.191	238.387	224.773	280.108	218.155
M275T560	(M+Na)+	Tyr-Ala	0.128835	1.07693	0.287417	275.098	560.188	318.478	312.245	379.335	276.042	372.662	355.594	356.109	293.474	362.995	373.86	415.682	367.208
M120T511	(M+H-H2O)+	Tyramine	1.31276	1.14209	0.241697	120.08	510.848	31684.5	21042	23912.7	20192.5	25624.9	29310.3	29758.1	19521.5	33337.1	34503.6	26363.5	29847.2
M299T60	(M+CH3COO+2H)+	Tyr-Gly	0.477566	0.803366	0.0941694	299.119	59.833	4700.92	3790.63	4083.09	4435.78	5658.31	4312.25	4891.5	2424.49	3711.68	4478.25	3530.7	2638.99
M295T423	(M+H)+	Tyr-Ile	0.138282	0.990959	0.847047	295.165	423.323	857.236	855.165	826.437	792.408	790.026	844.879	836.259	817.031	887.102	927.262	774.922	678.673
M313T66	(M+H)+	Tyr-Met	0.30658	1.10017	0.479019	313.118	65.905	2322.85	1567.12	1510.49	2538.49	2045.25	2833.58	2403.97	1927.31	2324.4	3223.78	1918.65	2303.62
M269T573	(M+H)+	Tyr-Ser	0.212272	1.29513	0.0444192	269.113	573.301	346.238	362.106	346.483	327.59	286.502	297.507	417.875	353.073	339.129	596.899	476.777	363.019
M113T319	(M+H)+	Uracil	1.73654	0.834395	0.573338	113.034	318.691	72274.7	21778.1	48488.8	13148	52706.1	18306.7	39517.4	33769.5	10779.7	41957.2	24933.5	38202.2
M61T175	(M+H)+	Urea	0.275467	1.17404	0.587872	61.0391	174.828	1599.62	561.433	594.715	855.746	941.905	531.512	1826.73	569.523	533.823	715.027	1017.97	1306.82
M245T319	(M+H)+	Uridine	1.16601	1.00547	0.985266	245.077	319.031	36508.7	15098.2	28520.4	10279.5	29452	4156.38	20623.6	20434	9987.54	30660.8	16320.3	26667.5
M405T955_1	(M+H)+	Uridine 5'-diphosphate (UDP)	0.337083	2.0367	0.0392416	405.009	954.691	165.558	157.528	268.396	344.317	178.572	356.256	791.02	377.563	99.0835	612.95	666.374	448.23
M598T924	(M+NH4)+	Uridine 5'-diphosphoglucuronic acid (UDP-D-glucuronate)	0.101614	2.15364	0.0993609	598.058	923.759	15.9162	17.9191	18.5287	28.8517	49.8524	26.6262	78.3344	24.5405	38.9399	33.1033	126.334	38.3641
M325T879	(M+H)+	Uridine 5'-monophosphate (UMP)	0.389927	1.70643	0.0961694	325.043	879.254	744.723	342.703	354.465	1000.25	1054.63	611.446	2109.09	945.755	820.6	946.883	1591.22	596.849
M274T704	(M+H)+	Val-Arg	0.202668	1.16879	0.102458	274.187	703.608	631.445	407.614	464.163	683.523	535.575	463.535	648.417	565.226	606.229	545.35	665.319	693.051
M233T771	(M+H)+	Val-Asp	0.0466632	0.93488	0.235232	233.113	771.172	288.787	267.495	314.283	349.604	281.68	346.613	265.737	300.048	273.294	312.961	280.116	295.934
M246T614	(M+H)+	Val-Gln	0.124896	1.01188	0.974194	246.145	614.176	235.905	229.85	200.771	1059.98	243.011	331.335	325.159	429.127	381.51	398.924	370.874	422.599
M247T760	(M+H)+	Val-Glu	0.250484	1.21936	0.0136143	247.129	760.44	601.339	519.062	458.869	510.999	558.408	593.178	684.768	524.254	642.527	731.058	743.283	627.106
M253T410	(M+Na)+	Val-Ile	0.107285	0.975783	0.76068	253.152	409.901	525.718	583.349	695.277	526.98	532.72	719.035	558.006	615.275	476.442	588.836	691.764	565.984
M231T408_2	(M+H)+	Val-Leu	0.189925	1.12713	0.628618	231.17	408.179	1465.45	1264.33	1389.48	1522.98	662.867	1430.01	1251.81	1440.24	1344.9	599.212	2833.5	1248.85
M246T744	(M+H)+	Val-Lys	0.150197	1.00132	0.980865	246.181	744.486	1182.34	1063.32	1103.99	1058.78	1279.22	1248.73	1115.7	1342.61	1198.65	1190.77	984.641	1113.18
M249T416	(M+H)+	Val-Met	0.174314	1.15602	0.120535	249.127	416.459	449.075	415.655	456.502	366.599	452.481	374.524	512.684	361.2	568.322	411.931	574.24	478.812
M265T376	(M+H)+	Val-Phe	0.0926587	1.04944	0.641286	265.155	375.91	245.698	287.044	326.01	278.849	247.19	377.814	253.18	257.049	322.081	400.062	296.592	320.782
M215T527	(M+H)+	Val-Pro	0.381445	0.990932	0.731537	215.139	526.631	6033.84	5636.27	6377.72	5841.7	5863.5	6079.05	5943.31	5980.41	6116.69	5387.53	6162.8	5916.42
M219T532	(M+H)+	Val-Thr	0.148051	0.938123	0.0991302	219.134	531.75	1320.15	1298.37	1220.68	1439.51	1342.92	1436.66	1371.79	1295.32	1173.16	1240.9	1287.33	1191.17
M304T400	(M+H)+	Val-Trp	0.255686	0.84152	0.0570594	304.165	400.159	1775.5	1801.5	1405.34	1669.93	1675.01	1962.06	1169.45	1677.76	1534.6	1109.49	1679.85	1487.53
M281T447	(M+H)+	Val-Tyr	0.118704	0.918278	0.0050549	281.15	446.957	644.509	595.585	593.972	625.774	630.635	675.071	584.663	558.005	593.998	583.293	586.131	551.727
M217T443	(M+H)+	Val-Val	0.111793	0.859979	0.0524512	217.155	442.637	251.778	273.877	263.25	210.424	306.883	241.023	221.587	223.885	185.215	259.338	214.541	226.025
M672T51_1			1.42424	3.12054	6.07655e-09	671.523	51.0045	1901.55	1514.29	1188.43	1963.58	1141.4	1875.54	5300.39	5186.2	4827.17	5172.72	4589.55	4833.68
M148T721			0.676895	2.09468	5.65137e-06	148.096	721.107	721.222	762.754	539.871	648.869	699.772	919.567	1478.57	1743.09	1451.25	1681.31	1278.79	1357.46
M489T891			0.238878	1.33376	3.67915e-05	489.159	890.529	313.462	277.708	286.6	296.831	268.486	298.211	360.89	360.703	401.632	360.894	426.309	412.041
M221T520			0.444333	0.639772	8.25025e-05	221.185	519.734	1166.45	1034.6	1234.19	1442.35	1187.75	1320	802.542	913.233	677.871	868.813	792.995	669.473
M360T51			0.914992	1.68873	0.000113383	360.242	51.03	2235.71	2663.58	1671.88	1661.87	1861.59	2730.22	3981.72	3547.05	3275.06	3486.88	4071.68	3295.3
M174T512			0.486765	1.58246	0.000117546	174.112	512.092	795.495	646.075	865.977	649.066	764.54	706.159	1115.56	1071.57	1067.22	1355.91	1035.95	1359.84
M376T595			0.449468	4.08557	0.000131708	375.83	595.306	170.648	12.2268	38.2584	66.7607	89.0356	317.712	357.478	354.262	548.221	503.249	549.907	524.889
M415T52			1.20085	1.8863	0.000142735	415.356	51.586	3913.92	2478.17	2697.33	2290.44	4555.29	3289.11	6510.62	5792.66	6038.76	7142.19	5914.56	4863.94
M341T907			0.095269	0.726351	0.000152647	341.004	907.235	94.7776	82.112	108.629	94.1669	89.3894	89.0073	77.0601	66.7905	66.107	60.1933	64.7527	70.4597
M284T615			0.290894	1.57617	0.000210628	284.1	614.523	241.022	286.145	280.856	260.632	167.44	266.445	408.898	411.918	329.333	377.148	462.766	378.201
M329T73			1.00742	1.2728	0.000228035	329.25	73.206	7086.01	7046.74	6000.26	6481.04	7567.19	7603.01	8550.36	9592.44	9222.01	8099.69	9139.1	8579.34
M560T840			0.11956	1.16546	0.000232301	560.254	839.677	157.915	151.932	163.195	147.109	155.63	151.697	166.886	176.261	186.974	177.351	195.079	178.387
M285T74			2.99921	5.25582	0.000298724	285.173	74.425	1996.69	930.006	1387.73	648.469	20639.6	1028.84	22669.1	23978.8	18285.8	28056.4	22622.7	24356.7
M428T572			0.137125	1.26905	0.000350375	428.213	572.031	130.486	112.942	142.461	126.267	142.488	134.511	186.495	155.69	155.313	173.26	169.125	161.591
M74T7			0.339719	0.636702	0.000352884	74.0989	7.497	810.548	868.9	765.876	685.276	775.649	686.226	664.59	466.858	546.199	466.188	426.917	353.283
M317T614			0.586331	0.466937	0.000376285	317.196	613.541	1165.26	1694.51	1225.76	1647.46	1599.53	1118.41	709.758	1061.88	721.276	522.466	452.76	477.918
M378T885			0.578991	2.7644	0.000377868	378.071	885.467	626.793	336.89	211.17	205.268	290.207	455.573	703.976	782.083	1014.33	1065.05	1389.8	921.607
M394T921			0.205803	1.3772	0.000403179	394.086	920.602	208.966	181.549	200.83	195.597	166.365	211.363	272.695	254.177	244.75	229.56	300.335	302.463
M398T780			0.257455	1.41677	0.000421833	398.116	779.914	323.274	204.843	264.616	284.596	227.75	284.032	338.962	394.09	390.761	417.321	349.691	360.581
M813T997			0.940493	3.14016	0.000436412	813.126	996.804	680.268	639.34	648.994	279.342	715.717	1623.64	2936.02	2715.36	1547.7	3065.39	2425.31	1715.08
M407T997_2			0.627865	2.97528	0.000441413	407.067	996.96	449.868	417.482	355.807	187.756	431.298	496.222	1635.42	1193.27	679.351	1350.45	1268.84	830.153
M892T598			0.27653	2.87585	0.000445553	892.24	597.619	97.179	65.4301	39.9714	41.6789	38.7757	150.494	161.474	186.822	200.32	281.93	169.803	246.414
M116T410			0.513579	2.29749	0.000519756	116.106	409.775	645.205	346.033	293.453	401.987	301.982	317.41	714.635	579.759	928.987	988.061	939.681	1147.06
M653T974			0.11166	1.63607	0.00054699	653.151	973.857	33.2042	28.3709	32.7696	40.3249	33.1634	44.8397	63.4606	47.489	69.9668	56.3961	47.1638	63.4714
M361T347			1.2049	1.73555	0.000565722	361.273	347.258	4838.12	2898.84	3799.92	2953.94	4836.25	3977.29	5993.8	8160.34	6242.73	5870.51	8194.34	5984.12
M812T997			0.781731	2.6659	0.000581489	812.127	996.665	533.53	616.555	551.453	228.704	517.601	1495.24	2223.26	1734	1270.05	1970.9	1744.22	1569.43
M284T75_2			1.1418	2.00404	0.000617821	284.185	74.5855	2865.02	1689.91	3139.53	3028.4	4669.54	1209.04	6284.24	6289.39	4870.24	5794.04	4917.68	5114.34
M323T837			0.32788	1.46231	0.000630452	323.101	837.383	376.025	445.965	438.623	335.102	381.7	462.959	623.995	540.401	456.949	639.484	661.304	646.459
M175T1085			2.42223	1.65247	0.000631138	175.144	1084.8	20609.2	10956.6	14692.7	14055	23764.7	22091.1	27970.3	31940.1	28703.3	30869	31124.5	24834.3
M517T403			1.17937	0.447824	0.000649701	517.056	403.216	4733.67	6633.29	6309.8	4878.56	5034.8	4855.52	1992.02	4015.56	3903.13	1655.08	1982.86	981.307
M264T885			0.665216	3.00901	0.000708724	264.038	885.076	902.837	408.321	122.66	171.83	283.049	605.667	1080.1	867.624	1163.16	1545.81	1684.91	1163.95
M166T401			0.499088	1.62209	0.000710471	166.122	400.793	695.357	544.418	748.296	932.375	748.707	712.637	1275.18	1134.42	820.993	1374.65	1220.57	1281.85
M654T71			1.48617	0.706756	0.000729776	653.546	71.005	17633.7	16751.3	15268	18492.1	16072.9	19085	8098.49	13192.5	12815.6	12857.6	14182.4	11863.5
M179T723			0.203469	1.43122	0.000749298	179.036	723.284	184.885	163.686	192.591	138.482	172.308	186.288	269.151	206.103	211.119	266.799	247.045	285.728
M351T55			1.0804	1.65923	0.00075127	351.263	55.15	3961.08	2382.56	3772.82	4167.11	3097.94	2436.62	4727.26	5307.21	6955.79	5697.08	5302.84	4892.72
M322T894			1.15934	2.57717	0.000832358	322.07	894.107	1598.58	1361.67	1226.03	969.331	1280.64	3006.75	5315.93	3954.36	2378.12	4806.83	4518.02	3362.95
M239T1163			0.355127	0.878222	0.000851213	239.001	1162.72	3526.39	3390.54	3183.94	3403	3580.42	3153.15	3171.17	2853.25	2879.15	3056.14	2923.62	2889.61
M407T997_1			0.580229	3.42442	0.000943096	406.566	997.342	170.787	346.675	229.529	79.3335	162.412	612.435	1308.9	937.859	569.565	1108.02	945.924	612.812
M814T997			0.776778	2.57638	0.000953172	814.129	996.732	654.921	817.753	593.713	264.233	672.802	1395.56	2560.3	1837.54	1375.2	2251.43	1990.07	1318.92
M440T50_1			1.28901	1.60116	0.000972966	440.325	50.415	6366.38	4147.42	3989.04	3830.3	6374.43	7126.36	8789.05	9719.34	8342.82	8827.48	7199.33	8093.25
M403T722			0.314448	1.21057	0.000992	403.099	722.451	869.336	708.069	733.361	802.128	696.468	851.083	1003.91	885.508	922.559	911.356	985.241	933.218
M425T614			0.616095	0.531119	0.000996811	425.205	614.453	1535.21	2242.9	2551.07	1655.8	2189.63	1519.31	1091.1	804.67	1038.44	1033.7	829.994	1412.96
M323T840			0.318935	1.33758	0.00101359	323.073	839.715	471.637	531.295	561.987	451.723	512.658	600.392	721.108	639.699	570.604	742.544	762.669	749.583
M320T920			0.273863	1.32181	0.00104998	320.11	920.337	485.28	428.822	407.754	451.737	484.961	434.127	608.811	486.892	599.062	541.554	632.746	690.156
M481T918			0.242505	1.6062	0.00109055	481.132	917.773	179.8	180.38	162.644	210.657	189.151	200.698	318.009	374.559	357.108	234.056	279.53	241.033
M385T53_1			0.714613	1.95575	0.0010978	385.197	53.356	1625.47	597.789	825.293	1021.22	1464.58	919.529	2449.03	2095.33	1570.01	2449.65	1682.11	2376.07
M339T894			0.635648	2.85014	0.00112568	339.097	894.032	353.611	394.541	294.441	207.79	293.818	823.318	1338.5	1029.14	538.425	1297.62	1463.93	1080.15
M940T600			0.263815	1.74617	0.00112747	939.737	600.247	251.007	116.006	142.776	120.849	173.065	230.494	274.243	313.734	284.744	305.873	371.327	255.967
M477T936			0.286107	1.32695	0.00116128	477.201	936.478	470.384	387.133	415.947	472.852	493.24	491.721	621.334	501.652	542.816	625.07	684.64	648.744
M362T74			0.70231	0.581778	0.00118691	362.177	74.2385	3324.64	2722.27	2675.01	2842.33	3443.82	2775.26	1525.29	2067.7	939.952	1979.32	1270.1	2563.58
M815T997			1.07457	2.88519	0.00120108	815.129	996.806	676.604	874.942	1016.08	411.445	993.255	2705.03	3882.67	2765.22	2162.93	4324.6	3443.16	2686.85
M365T569			0.140819	1.1351	0.00121711	365.191	568.64	253.146	251.835	266.421	270.077	279.911	271.973	278.592	304.222	304.999	304.33	326.786	289.699
M905T594			0.717777	3.8996	0.0013395	904.644	594.321	86.251	408.236	49.0157	21.9797	66.9654	1225.72	991.104	1196.06	1116.55	1263.79	1496.22	1182.38
M347T873			0.468032	1.40123	0.00134456	347.183	872.735	773.266	1197.13	915.312	995.869	910.742	1186.57	1513.42	1110.7	1447.02	1377.79	1447.48	1481.42
M429T53_2			1.10617	1.91022	0.00137135	429.333	52.749	4507.77	1948.53	2170.27	2372.35	2470.22	2158.7	4919.04	4214.75	4252.57	6561.97	5519.5	4384.83
M595T986			0.145052	1.4056	0.00137478	595.148	986.049	110.375	87.0157	96.7884	111.795	127.23	103.142	128.075	123.002	174.664	154.303	156.851	157.553
M321T596			0.374206	2.21295	0.00140741	320.876	596.202	235.346	105.422	202.163	128.583	176.461	415.358	446.791	329.542	596.752	476.875	521.761	423.974
M381T51_2			1.16581	3.39143	0.00142512	381.372	50.895	1155.26	1026.11	793.308	334.312	745.015	2359.79	3370.59	3507.7	2445.96	5772.36	4241.1	2414.2
M837T997			0.46762	2.84417	0.00144698	837.108	997.355	294.892	214.162	115.385	61.3519	176.153	467.6	748.831	550.398	386.193	764.253	838.329	493.446
M355T839			0.306284	1.463	0.00156262	355.091	839.116	330.418	411.991	367.155	288.465	413.84	445.682	554.728	553.967	440.849	654.37	616.544	482.337
M342T891			0.175753	1.18191	0.00158587	342.164	891.414	333.155	315.797	288.092	313.327	307.693	289.454	358.801	338.589	345.075	357.668	414.566	368.907
M320T927			0.498976	1.83377	0.00165874	319.997	926.866	551.737	464.644	631.76	495.921	553.248	661.124	1178.96	612.011	923.416	976.438	1369.71	1098.08
M393T722			0.232283	1.24581	0.00170753	393.152	721.958	455.444	410.332	440.998	437.454	488.751	430.603	597.593	630.324	498.461	556.933	555.361	479.656
M236T739			0.533015	1.53803	0.00172138	236.149	738.67	826.366	737.429	750.147	823.527	746.86	1286.37	1299.92	1295.51	1037.73	1508.92	1359.5	1451.13
M1043T595			0.431015	4.52393	0.00172982	1042.69	595.306	157.747	13.3799	16.1978	30.3674	29.4057	341.819	476.654	159.147	450.248	447.59	531.567	599.011
M318T648			0.607609	2.5714	0.00174132	318.227	648.018	589.135	801.558	326.277	346.953	438.317	332.127	1138.05	1238.56	1805.98	1171.36	604.456	1329.87
M467T978			0.321258	1.21151	0.00175012	467.199	978.169	806.39	876.715	789.906	842.937	822.721	948.64	938.727	941.982	1159.36	1015.91	1093.51	1013.84
M811T997			0.566855	2.70183	0.00177461	811.124	996.804	506.604	320.484	266.485	113.123	326.589	667.229	1350.02	819.851	632.206	1357.72	1010.99	774.642
M373T759			0.465688	0.874522	0.00179402	373.171	759.472	6807.29	6522.6	6227	7308.12	6974.73	6879.61	5818.08	6230.35	6329.3	6060.33	5511.26	5660.64
M307T741			0.248034	1.43628	0.0018224	307.083	740.773	216.722	263.793	263.088	233.946	256.16	293.678	389.978	336.894	289.419	376.557	462.245	338.659
M299T721			0.589746	1.58566	0.00184976	299.099	720.878	1339.1	1067.6	854.265	1068.12	1250.62	1170.78	1939.41	1355.64	1330.35	2047.33	2076.08	1955.17
M321T617			0.236692	0.668826	0.00186207	321.201	617.072	398.354	441.813	432.387	477.35	478.664	325.479	212.085	333.845	266.586	229.942	362.507	303.25
M201T992			0.473887	0.933057	0.00190766	201.135	991.893	9196.78	9998.91	9619.39	9604.49	9746.95	9083.54	8868.44	9063.35	8690.06	9085.06	8818.08	8892.62
M486T905_2			0.64033	2.58325	0.00191032	486.114	905.185	704.896	501.292	426.596	314.029	396.657	604.887	891.198	987.839	884.631	1683.92	1899.97	1268.79
M598T58			1.47894	2.13537	0.00195647	598.263	57.614	1562.86	5277.73	2907.32	5066.87	2432.11	4390.79	8994.43	6220.7	5061.34	9807.55	7064.23	9056.32
M358T604			0.373513	0.252167	0.00200015	357.933	604.155	468.664	373.922	555.552	246.115	472.999	186.501	55.1465	275.978	102.748	27.5427	58.7316	60.7842
M281T583			0.311323	1.59841	0.00202571	281.144	582.748	316.922	310.197	296.16	358.838	434.129	361.732	545.245	534.154	682.62	449.846	686.48	423.106
M375T904			0.485381	0.635411	0.00206923	375.122	903.973	1310.17	1641.63	1590.9	1697	1655.43	1455.3	923.427	1410.65	1278.7	948.061	776.478	604.046
M255T76			2.09561	5.55888	0.00213621	255.159	76.208	3967.84	1999.72	2068.12	1326.24	1546.08	1356.47	3964.68	7691.58	11827.4	13548.9	11032.7	20111.4
M590T899			0.796245	2.39603	0.0021745	590.118	898.66	1331.35	578.299	401.927	923.953	822.376	1209.93	2326.67	877.19	2047.74	2474.57	2696.27	2199.44
M102T881			0.163832	0.867478	0.00224835	102.054	881.046	823.126	844.228	771.593	869.275	792.521	817.29	711.363	766.792	642.365	714.572	654.954	776.242
M670T779			1.09587	2.065	0.00236512	670.271	778.847	2016.21	1868.2	1881.58	2157.93	2332.58	2679.39	3714.26	5519.92	2557.44	6410.1	4372.27	4138.69
M462T53			1.07631	0.527458	0.00242031	462.392	52.784	5708.74	4941.63	7355.49	4974.16	7612.19	5509.12	3277.48	1490.9	3287.72	2376.02	3307.89	5301.95
M511T884			0.723437	3.12247	0.00242575	511.095	884.488	707.478	575.245	137.224	462.747	422.445	646.004	1113.08	946.822	1518.94	1599.78	2656.88	1379.34
M284T54_5			0.699373	1.37163	0.00243155	283.622	54.426	3495.07	2472.36	1867.2	2340.84	2652.9	2502.69	3721.78	3343.47	3167.44	3742.59	3471.08	3582.12
M401T738			0.335177	1.24187	0.0024512	401.133	738.183	784.086	824.885	836.253	760.233	820.919	899.264	1075.51	854.026	937.869	1028.33	1173.92	1047.36
M307T526			2.23995	2.61677	0.00245514	307.122	526.401	2294.16	6053.59	6476.44	3615.83	2964.35	12794.4	18219.2	12010.1	10488	17298.9	20067.5	11406.7
M835T998			0.363457	2.6802	0.00247921	835.108	998.125	136.779	127.201	123.982	72.8156	113.716	333.41	580.174	367.975	246.094	521.133	399.687	318.298
M546T60_2			1.53739	1.49411	0.00251352	546.399	60.077	9695.6	8589.95	11661.2	7186.99	10546.3	10073	12985.3	17889.4	13377.5	11483.4	16843.3	13710.8
M434T876			0.31912	1.1998	0.00255863	434.224	876.285	796.935	899.374	840.962	804.942	814.611	973.164	1049.24	913.778	965.326	1051.89	1143.64	1031.09
M757T79_1			2.96744	0.642383	0.00259206	756.553	79.2045	54540	63584.9	56225.6	79377.6	71921.8	47901.7	38781.9	43807.3	51233.1	30768.5	39860.8	35511.5
M191T859			0.25358	1.21726	0.00260415	191.066	859.129	522.11	487.404	500.755	436.464	502.57	575.227	550.392	564.131	613.755	626.813	684.745	641.804
M290T1091			0.182379	0.858184	0.00262	290.184	1090.67	721.463	787.352	760.746	693.13	805.629	697.55	676.569	696.538	661.03	598.642	604.47	595.289
M164T722			0.271402	1.38116	0.00275064	164.091	721.908	505.006	307.265	457.257	318.262	380.101	320.999	461.543	531.348	521.757	551.092	567.883	527.713
M304T927_2			0.813854	2.26973	0.0027754	304.098	927.098	1478.45	959.432	436.326	993.397	1139.39	1352.98	2641.56	1262.86	2627.47	2350.4	3531.92	2021.2
M397T890			0.24263	1.11302	0.00279734	397.144	889.822	920.414	798.492	851.152	818.049	846.935	863.376	929.493	914.831	922.21	912.762	1017.59	977.748
M610T50_2			2.57124	0.111283	0.00280672	610.461	50.272	16379.7	24981.2	1011.59	11978.2	25184.5	20498.5	2425.16	2345.76	1667.69	2146.13	595.725	1951.58
M406T617			0.326394	1.99119	0.00283014	406.122	617.122	131.686	120.13	170.308	199.377	112.671	356.042	355.262	261.172	329.445	453.405	371.226	400.31
M349T65			0.573545	1.48623	0.00285401	349.237	65.3975	1228.7	1193.57	1327.18	789.544	1038.41	1714.78	1792.7	1856.68	1835.87	1671.96	1538.93	2141.73
M159T772			1.54076	1.66223	0.00285624	159.076	771.802	9229.81	9884.3	6262.52	5113.23	8244.6	6316.44	10879.3	12539.3	15488.7	12554.9	8749.05	14673.8
M575T889			0.207669	1.36837	0.0028798	575.158	889.341	245.286	213.638	228.602	203.038	214.562	237.307	238.818	268.634	341.415	283.632	357.574	346.871
M460T75_2			0.699058	0.554342	0.00291708	460.315	74.934	3097	1997.36	2294.83	2457.83	2813.01	3503.86	1589.06	1329.95	577.289	1596.7	1825.61	2041.72
M671T599			0.826175	1.70592	0.00297745	670.753	598.825	2497.35	802.642	1245.56	1643.09	1826.44	2760.73	3091.24	2650.68	3059.03	3573.17	2979.64	3028.92
M221T596			0.44584	2.76003	0.00300618	220.901	595.636	212.217	80.7346	94.7777	180.464	162.052	531.567	607.85	260.231	661.166	617.635	602.793	732.961
M566T598			0.333197	2.0122	0.00301364	565.812	598.219	288.829	113.053	190.263	128.671	266.556	291.28	487.461	319.607	328.271	347.124	563.592	526.852
M235T898			0.319422	2.84547	0.00307295	234.908	897.764	183.06	65.8755	49.7929	56.1974	90.2702	184.977	278.109	160.056	193.642	411.985	385.801	363.545
M306T853			0.38856	1.45174	0.00309387	306.13	852.995	631.06	471.185	559.292	486.387	443.278	793.465	849.015	919.867	776.865	800.972	901.331	665.593
M281T897			0.537712	0.556971	0.00314203	280.964	897.152	1075.88	1921.85	2262.39	1904.47	1721.02	1972.28	1370.27	1376.91	1011.59	863.851	590.552	834.346
M267T434			0.608125	1.43785	0.00327552	267.072	433.965	1800.75	1517.28	1383.09	1159.22	1768.51	1867.11	1921	2450.74	1848.37	2232.2	2740.94	2460.48
M489T74_2			0.409399	0.725058	0.00329631	489.362	74.454	2202.18	1852.08	2082.79	2379.1	1560.42	2100.42	1699.17	1559.07	1268.2	1202.84	1410.82	1688.92
M430T525			0.291315	1.61343	0.00330161	430.161	525.183	338.968	252.838	327.719	238.229	381.347	237.794	411.854	346.616	541.828	448.036	625.755	492.812
M382T433			0.522206	1.46146	0.00331568	382.147	433.098	1447.52	1221.79	1138.86	1326.27	1636.66	1019.53	1610.17	1551.33	2159.54	1742.62	2324.67	1997.33
M406T997			0.358125	2.11462	0.00334189	406.065	997.235	288.867	197.922	211.32	153.869	197.874	365.768	767.578	450.806	382.662	526.403	517.911	348.139
M305T679			0.532252	1.81576	0.00336733	305.047	679.197	545.502	520.099	432.622	852.403	568.744	889.178	992.733	1354.85	1099.54	829.795	1587.06	1051.43
M493T529			0.343788	1.68406	0.00345108	493.232	528.965	346.971	345.45	435.721	242.642	365.066	379.754	541.393	385.516	752.685	567.758	758.417	557.025
M846T599			0.361079	1.79568	0.00345946	845.739	599.207	430.966	209.598	250.373	206.982	332.685	418.623	454.334	428.923	453.979	646.365	708.048	628.97
M510T941			0.181618	1.24112	0.00347057	510.192	941.348	298.773	264.841	212.951	267.773	290.522	272.897	346.082	320.718	308.054	379.182	340.218	301.16
M533T997			0.428021	1.56239	0.00349744	533.053	996.863	602.676	645.963	588.247	415.617	632.122	840.571	1234.41	817.069	806.217	1139.56	860.032	962.934
M434T638			0.205496	1.175	0.00350195	434.169	638.125	495.551	433.401	436.831	429.579	418.517	393.212	550.458	478.464	480.818	499.55	559.745	494.286
M321T892			0.164738	1.1331	0.00350565	321.128	892.013	325.946	341.987	371.453	376.583	361.04	361.911	431.468	381.03	370.215	403.677	415.93	421.287
M292T614			0.26667	1.70698	0.00352806	292.102	614.335	229.36	186.89	130.656	123.159	151.717	282.549	350.222	241.417	282.357	384.74	272.179	354.153
M350T76			2.63432	0.227944	0.00355022	350.281	76.306	31166.5	17605.5	15265.3	13761.8	26206.4	5952.82	4451.75	4247.01	3579.44	5530.01	5162.44	2093.74
M570T996_2			0.220891	0.873408	0.00369616	570.26	996.396	1295.42	1150.91	1199.82	1140.87	1165.54	1064.9	1052.35	1109.81	1054.07	968.132	976.061	968.688
M339T777			0.892631	1.97763	0.00371091	339.038	777.103	1422.89	1529.41	1873.51	1172.73	1533.68	2149.81	3951.86	1629.94	3648.3	2577.09	3115.31	4225
M284T523			2.30418	1.44374	0.00372221	284.099	523.258	27002.5	19624.3	22098.4	16295.8	25313.3	25959.7	35587.6	27052.5	27141	36170.5	39346.7	31475
M186T613			0.272578	1.52997	0.00374838	186.052	613.446	236.238	196.043	201.917	255.024	205.085	333.063	340.043	317.666	354.258	489.202	361.499	321.171
M351T785			0.326427	1.3135	0.00402168	351.106	785.211	801.182	619.392	695.646	673.344	711.776	592.672	790.233	788.857	923.918	805.675	1069.12	999.684
M618T928			0.300531	2.40401	0.00404016	618.218	927.91	134.964	117.582	127.165	124.55	80.3164	163.863	394.367	98.5441	241.299	337.812	382.623	344.615
M416T873			0.286619	1.22661	0.00406712	416.132	873.453	582.376	641.751	670.385	585.925	599.684	712.627	756.966	665.007	757.411	738.463	861.992	872.38
M544T589			0.876161	2.82734	0.00406917	544.171	588.639	715.687	510.971	346.029	914.795	882.921	1743.66	3830.99	1019.39	2166.68	2687.51	2469.8	2284.85
M232T112			0.227514	0.74413	0.00407573	232.227	111.879	688.396	611.409	637.754	625.452	458.232	713.763	420.186	548.32	417.974	454.454	423.699	514.697
M457T722			0.641047	1.27749	0.00408035	457.218	722.482	2489.26	2396.79	2148.75	2398.75	2267.28	3170.28	3223.24	2800.97	3084.63	2936.45	3455.08	3497.26
M518T687			0.47127	1.65231	0.00409448	518.316	687.261	899.268	676.792	880.691	819.147	878.13	168.153	1309.74	1091.07	1141.59	1010.06	1335.93	1253.2
M577T597			0.298321	2.19125	0.00409925	576.793	597.225	165.134	66.2582	106.468	77.5962	165.31	298.595	325.892	189.708	426.746	341.544	296.423	346.591
M129T711_2			0.423046	1.61107	0.00412373	129.101	711.496	920.406	434.678	538.794	423.822	575.219	554.474	902.569	836.954	703.693	970.253	1122.23	1018.29
M615T680			0.169454	1.29796	0.00413045	615.208	679.685	173.988	212.399	221.34	142.909	204.457	191.926	252.47	210.867	267.794	231.677	247.924	278.054
M341T432			0.488595	1.50876	0.00417531	341.156	432.293	973.323	806.125	1123.86	560.259	1092.23	1013.45	1535.52	1045.73	1409.57	1203.65	1585.77	1622.46
M163T59			0.609621	0.799377	0.00430446	163.132	58.824	7110.86	6364.19	5659.36	7257.47	6194.46	5811.15	5884.49	4905.41	4294.05	4893.25	5284.59	5432.31
M221T649_1			0.250974	1.36641	0.00436478	221.061	649.305	344.215	347.306	396.36	312.638	330.595	330.628	508.458	349.732	589.047	436.984	474.034	458.923
M463T874			0.177995	1.38534	0.00438514	463.205	874.027	170.945	199.813	185.417	121.243	139.01	147.15	259.559	212.827	245.078	181.765	203.031	232.622
M260T78			0.47475	1.41223	0.00440773	260.257	77.881	1212.17	845.914	1351.45	1309.55	1146.23	817.297	1445.66	1664.56	1536.25	1684.86	1262.95	1843.13
M82T676			0.803378	0.401724	0.00441499	82.0518	675.923	2564.91	1831.36	2759.37	1661.65	4040.39	1993.63	1100.04	1358.19	1010.16	438.424	473.554	1585.77
M299T719			0.60332	1.53818	0.00443266	299.121	719.041	1756.44	1212.13	997.585	1097.37	1430.42	1419.68	2137.1	1429.14	1763.08	2107.77	2563.19	2172.3
M436T915			0.256186	1.14714	0.00443956	436.159	914.568	794.168	684.423	776.625	719.862	773.42	805.169	885.872	800.544	821.072	859.486	964.849	891.852
M301T52			1.0663	1.96504	0.00451586	301.216	51.5195	3138.7	3064.74	2953.89	805.447	3677.51	1979.23	5325.08	6143.88	4724.22	2760.68	6552.68	5186.46
M485T781			0.272372	1.3768	0.00452967	485.178	781.072	373.215	337.998	366.686	308.345	329.634	386.703	424.192	480.688	397.537	477.254	638.438	476.727
M573T50_2			1.84899	0.709048	0.00453014	573.488	49.7095	29011.9	32580.2	22701.6	31690	26113.7	34412.3	18791.7	22003.5	25473.3	21759.8	22516.9	14608.6
M176T1082			0.696599	1.52796	0.00460341	176.147	1081.69	1829.9	1393.97	1503.07	1656.58	1800.28	2245.9	2619.98	2421.78	2505.97	3665.47	2673.44	2049.51
M130T532			1.17435	1.56338	0.00461176	130.097	531.837	6454.95	3702.16	5407.5	3079.95	6150.23	5763.21	5629.85	7217.14	8398.9	9384.63	8948.12	8195.17
M390T541			0.211411	1.67002	0.00468113	390.196	540.745	131.458	62.7459	165.078	138.818	74.715	151.543	203.226	184.676	165.79	261.357	219.149	175.492
M720T597			0.253152	3.60221	0.00469132	719.848	596.541	50.8672	35.2266	7.01887	16.1514	30.2851	146.889	191.004	39.6699	191.001	221.243	213.299	175.591
M113T422			0.648681	1.36842	0.00469443	113.107	422.067	2671.6	1708.31	2319.16	1584.43	2412.95	2408.89	2789.37	2768.42	2634.33	3518.61	3193.37	3029.52
M549T837			0.21427	1.23266	0.00469757	549.274	836.792	340.455	338.362	357.823	271.73	356.289	404.173	400.239	378.945	409.931	457.083	457.829	446.148
M386T756			0.911753	1.25902	0.00470549	386.131	756.29	5248.78	6043.49	5903.76	5435.25	5775.56	6355.97	7505.72	5918.18	6732.87	7039.45	8461.55	8109.21
M278T900			0.337373	1.24606	0.00472623	278.142	900.168	768.08	793.639	912.363	769.025	917.596	988.038	1019.01	873.327	1129.47	1090.37	1142.19	1161.27
M745T598_2			0.244806	2.31122	0.00478079	745.273	598.197	111.305	59.9977	32.15	66.5641	69.123	172.195	193.265	114.807	172.422	198.686	291.247	211.382
M253T580			0.0715651	0.691743	0.00482621	252.918	579.693	45.5003	41.5473	52.6724	44.8508	39.4034	34.0925	29.9264	37.3166	30.7841	33.3767	29.0536	18.0584
M1128T593_2			0.361005	5.22982	0.00486777	1127.64	592.766	29.83	8.44258	24.5997	19.4942	45.9647	226.647	277.521	54.0617	280.784	380.082	497.741	366.282
M333T600_1			0.573035	1.57052	0.00487123	332.84	599.943	1076.02	593.242	705.537	1058.13	989.987	1651.78	1666.24	1445.9	1652.08	1714.64	1663.65	1397.93
M450T905_2			0.320783	1.35464	0.00488685	450.183	904.598	605.979	492.977	572.972	529.679	581.267	540.194	636.28	598.152	701.407	812.804	935.42	817.495
M629T599_2			0.286991	1.4667	0.00490293	628.741	599.119	480.203	193.76	271.056	325.939	417.599	440.787	480.662	512.015	514.371	527.894	548.267	539.905
M467T322			1.13966	4.68136	0.00494968	467.276	321.971	634.175	424.02	1921.75	416.484	367.408	571.902	3880.33	433.526	3465.37	2572.98	5139.79	4805.18
M393T597			2.26663	2.461	0.00500265	392.952	596.922	348.047	2256.29	5994.41	5552.6	9165.57	17042.1	18723.1	10918.2	17734.3	18672.8	14561.2	18713.7
M394T973			0.332636	1.20814	0.00503377	394.218	973.292	964.597	977.068	1023.75	886.64	1076.7	1029.9	1156.63	1007.66	1180.67	1176.2	1345.59	1332.15
M436T602			0.209922	0.603419	0.00505402	435.869	601.997	345.138	217.994	318.576	283.476	244.897	288.463	159.795	290.224	157.376	156.032	111.216	150.291
M634T601			0.377837	1.48134	0.00505987	633.819	601.48	653.783	372.111	660.276	446.45	530.568	650.729	685.027	776.299	697.043	786.605	1007.85	956.202
M402T651			0.886225	1.71376	0.00508312	402.097	650.754	2159.82	2543.04	1903.84	2461.58	1180.79	2509.36	4924.25	2733.11	2983.18	2890.21	4068.41	4265.78
M407T711			0.327542	1.20935	0.00511054	407.164	711.365	856.66	812.991	848.309	723.1	704.513	982.126	992.266	893.948	1018.2	1027.68	1068.19	959.029
M907T599_3			0.413576	2.34262	0.00515744	906.756	598.862	344.492	80.5357	113.71	155.541	166.422	563.8	509.406	361.765	618.445	675.868	513.143	658.431
M374T50_2			0.852009	1.39641	0.00516593	374.259	50.4145	2820.5	3365.33	3249.88	2786.74	2938.53	4108.7	3553.12	4519.46	4711.78	4192.35	5716.09	4215.51
M177T837			0.396118	2.07898	0.00517536	177.032	837.425	151.215	383.571	345.771	120.614	198.08	463.566	629.689	648.742	299.659	677.444	695.921	505.516
M701T827			0.149771	1.536	0.00518469	701.297	826.658	92.2087	71.179	95.4672	65.6935	84.4539	83.9085	116.778	116.169	110.727	110.982	182.847	119.61
M485T892			0.20184	1.70815	0.00518968	484.977	892.006	174.714	111.49	96.361	123.129	142.355	79.6891	280.906	146.926	198.161	164.529	222.611	229.951
M410T37			1.27627	2.18744	0.00519751	410.129	37.2975	1132.49	3089.86	4353.21	1417.69	2275.6	4118.85	8868.56	4955.91	3798.94	6512.07	5053.32	6658.34
M539T64_2			0.462011	0.624986	0.00522164	539.44	63.796	1434.41	1295.23	1049.34	1450.39	1739.63	1700.14	663.924	1410.37	699.466	935.897	809.89	898.545
M294T945_1			0.457092	1.27535	0.00526534	294.101	945.104	1555	1334.37	1476.21	1537.97	1556.7	1446.46	1699.78	1634.56	1951.3	1693.84	2326.06	2053.67
M664T968			0.134055	1.81941	0.00531475	664.171	968.071	49.1963	42.3726	34.8456	67.5025	55.6243	34.426	62.878	78.4124	126.096	99.0002	84.0696	66.1974
M367T948			0.336864	0.803017	0.00531662	367.063	948.09	1758.46	2232.5	2060.08	2134.42	1948.22	2112.84	1727.54	2016.41	1576.74	1663.06	1440.99	1409.43
M349T75_2			5.03302	0.158954	0.00535008	349.274	75.2255	105296	57269.2	51640.5	51518.1	95476.8	6536.67	9175.55	6199.99	11046.3	8048.63	15367	8615.92
M175T422			0.335236	1.48951	0.00539393	175.071	422.023	554.763	325.097	494.674	355.526	411.861	515.67	630.173	543.439	633.884	638.62	622.558	889.836
M248T659			3.22521	0.110358	0.00539528	248.149	658.857	22832.2	20487.7	33645.7	49165	28050.8	1103.17	3251.95	2283.59	1408.31	1452.87	5711.41	3028.74
M285T435			0.429173	1.39869	0.00543287	285.083	434.6	756.366	783.918	850.433	1075.62	798.54	986.426	1458.59	1034.78	1105.12	1315.3	1436.86	994.265
M117T471			0.248508	0.841774	0.00544404	117.113	470.952	1381.96	1602.9	1436.37	1778.23	1640.81	1613.43	1207.75	1489.05	1361.27	1317.9	1269.71	1312.2
M364T8			0.38365	1.27494	0.00544898	364.158	7.558	810.553	925.372	950.244	795.191	708.296	1087.01	1153.92	1037.07	971.558	1147.66	1246.78	1170.46
M306T838			0.960471	2.16962	0.00548551	306.075	837.704	791.159	1795.74	1481.25	628.913	945.939	2926.97	3270.8	3273.34	1543.93	3619.41	3653.03	3233.07
M72T600			0.758416	1.46455	0.00549177	72.0801	600.385	2790.18	1989.22	2340.5	1811.7	3025.18	3039.04	3343.75	2627.98	4103.51	3590.04	4143.32	4153.48
M366T973			0.177452	1.24118	0.00551884	366.093	972.951	254.325	210.279	254.305	251.698	233.083	255.087	304.256	277.907	366.446	305.866	297.663	258.459
M749T939			0.479757	1.97633	0.00552997	749.281	939	448.371	481.168	294.935	223.901	330.207	807.123	872.167	509.467	721.984	1043.75	919.558	1043.28
M422T891			0.182238	1.22616	0.00558526	422.141	890.534	255.421	269.126	225.993	240.31	254.057	302.698	296.473	279.542	319.719	298.049	360.742	343.086
M380T893			0.141834	1.19073	0.00564249	380.074	892.872	193.598	213.397	173.178	204.337	173.133	188.348	217.692	260.662	232.197	216.463	204.434	233.112
M432T51			1.06995	2.48686	0.00564884	432.354	50.952	2369.4	1598.27	1794.81	1380.1	1651.18	1522.26	6286.2	3110.82	5368.9	5460.12	3822.26	1606.22
M619T869			0.164499	1.3679	0.00568492	619.269	869.446	125.714	169.482	134.684	136.138	189.34	171.899	250.044	170.093	207.337	189.429	241.355	210.142
M357T671			0.607298	0.698125	0.00568941	356.912	670.535	3566.8	4287.75	3301.62	4233.44	4209.14	4010.34	3594.48	1882.42	2546.31	3653.46	2241.61	2563.83
M456T875			0.235669	1.18316	0.00575069	456.19	875.495	490.603	459.387	531.367	515.697	440.272	543.817	612.768	537.861	514.446	628.966	610.751	622.373
M286T926			0.900184	2.1247	0.00575875	286.087	926.121	1240.31	1211.44	1043.3	1781.15	1491.91	1979.51	3791.63	1158.98	3135.56	3256.72	4371.19	2871.98
M191T1018			0.209509	1.68953	0.00579595	191.165	1018.1	188.923	60.0396	86.4541	131.859	101.034	164.106	190.357	238.804	179.725	173.781	255.378	199.392
M506T998			0.365107	2.00333	0.00592996	506.043	998.239	258.698	276.77	321.958	142.213	193.747	422.07	855.069	432.944	413.192	557.472	502.439	475.17
M167T258			0.706061	1.83599	0.00593487	167.092	258.014	1070.34	2179.09	846.224	580.072	1178.85	1594.31	2139.72	2895.3	1705.94	2311.5	1918.65	2704.98
M460T840			0.169872	1.21539	0.00599192	460.203	839.875	206.966	238.852	260.659	228.397	250.964	282.394	317.208	257.673	295.521	285.633	334.131	294.31
M456T590			0.200197	2.90025	0.00599717	455.852	589.725	26.1505	26.9818	38.1049	65.649	22.1702	70.7558	151.374	48.2184	103.822	84.6285	190.641	145.833
M395T555			0.349706	1.22144	0.00599851	395.216	554.65	944.958	982.037	1056.7	994.676	977.811	1105.19	1266.67	1079.41	1283.07	1125.77	1484.94	1163.72
M228T625			0.130996	0.816253	0.00606203	228.134	624.825	344.419	361.661	294.098	314.237	301.112	304.243	247.494	226	258.856	246.88	269.237	318.549
M295T795			0.357711	1.14266	0.00607544	295.101	794.841	1662.62	1603.04	1641.05	1302.9	1587.93	1595.06	1755.61	1729.22	1815.93	1742.04	1735.55	1954.22
M339T837			0.353445	1.17232	0.00608298	339.176	836.824	1206.93	1332.47	1352.5	1186.86	1220.17	1365.08	1425.09	1293.94	1518.68	1512.01	1539.34	1695.59
M365T565			0.143287	1.12873	0.0061127	365.217	565.308	277.012	272.485	288.266	322.701	309.835	297.952	317.366	335.991	332.907	327.39	366.775	315.444
M620T780			0.267508	1.30202	0.00611577	620.314	780.335	491.13	352.742	345.29	395.177	385.308	499.759	445.431	516.631	561.931	522.927	613.537	554.772
M152T523			1.51479	1.37387	0.00612055	152.056	523.265	14187.6	10064.6	11309.1	9301.79	12620.3	13079.5	17795.8	14505.1	12563.9	17887.1	19079.1	15113.3
M401T434			0.547328	1.63199	0.00613538	401.13	433.977	1077.2	827.331	852.259	560.041	942.513	1111.96	1425.1	1059.93	1158.49	1598.24	2033.91	1490.24
M372T943			0.142117	0.908912	0.00616184	372.067	943.035	767.335	734.854	726.834	768.655	775.33	709.683	683.784	653.254	683.062	661.018	752.984	640.268
M805T434			0.397398	2.00351	0.00616732	805.248	434.158	500.406	359.551	271.642	140.42	250.665	331.337	592.689	362.127	451.655	708.427	816.853	782.789
M805T79			1.54876	0.630762	0.00619334	804.553	79.052	18358.7	18024.5	13369.1	14552.9	18147.7	20287.3	12214.9	5788.84	9014.08	8536.35	15568.9	13681.5
M307T840			0.31054	1.38267	0.00619624	307.101	839.681	379.038	486.919	426.436	390.641	421.347	572.768	658.033	522.12	486.976	728.284	700.488	605.703
M129T992			0.205313	0.924548	0.00619682	129.113	991.898	1545.01	1624.77	1606.29	1477.58	1546.42	1483.05	1400.72	1369.57	1512.12	1464.68	1378.65	1456.94
M191T1013			0.312001	1.23125	0.00627509	191.139	1012.63	675.34	567.586	566.926	659.146	617.63	838.779	768.116	852.164	815.322	775.162	844.324	778.071
M1073T434			0.527348	1.95886	0.00634831	1073.33	434.107	550.556	519.556	621.206	257.728	446.268	833.67	1063.94	558.954	808.668	1297.07	1369.4	1227.1
M511T517			0.592645	2.21655	0.00636832	511.396	517.221	389.749	491.76	550.242	460.772	333.257	1160.13	1626.5	990.006	1291.66	1772.23	1035.46	789.15
M786T597			0.343431	1.77194	0.00637605	785.837	596.685	448.557	116.842	230	203.311	291.388	473.304	473.081	424.544	501.566	654.153	514.209	557.08
M204T785			0.626652	1.6674	0.00640463	204.142	785.328	1502.92	705.22	1287.71	1507.62	656.644	1066.11	1562.39	1653.21	1440.97	2119.16	2022.7	2416.87
M317T598			0.392607	1.45999	0.0064059	317.003	598.116	470.812	600.094	629.085	655.572	581.453	848.382	879.82	790.812	1217.14	842.837	1007.41	788.617
M132T37			0.395228	1.78554	0.00646546	131.961	37.4175	221.481	405.107	402.267	232.999	267.604	615.378	692.399	667.072	371.068	729.715	666.298	703.141
M278T907			0.332163	1.19525	0.00654054	278.064	907.066	1043.58	978.895	1215.79	983.341	1093.74	1033.4	1184.41	1082.13	1232.25	1359.66	1346.57	1383.32
M137T434_2			7.12553	1.30241	0.00654811	137.045	433.803	358157	269769	302038	239857	297127	338809	395117	329469	336463	424181	446881	419728
M455T779			0.28346	1.32998	0.00660877	455.17	778.844	567.714	469.776	425.99	448.384	332.789	406.049	571.633	509.43	642.209	664.808	503.203	634.085
M439T888			0.306557	1.18666	0.006632	439.174	888.168	873.996	818.393	903.853	845.673	869.942	978.716	990.417	870.163	1094.09	1042.76	1151.69	1128.98
M74T8			0.420512	0.558796	0.00663561	74.0623	7.788	862.229	924.302	911.189	853.29	943.21	1564.97	693.489	647.773	353.954	775.863	463.85	450.926
M424T873			0.25748	1.16284	0.00664246	424.183	873.263	709.331	653.691	812.519	691.336	724.325	750.282	820.251	746.949	830.837	819.755	906.428	924.227
M592T596_2			0.415106	2.75506	0.00665013	591.875	596.085	121.764	65.1993	113.394	74.9929	151.543	556.638	527.074	255.431	484.388	637.937	566.132	514.233
M502T893			0.308031	1.18051	0.00665097	502.18	893.493	926.366	1035.46	857.515	951.177	1054.29	1128.66	1239.31	1069.82	1210.85	1271.32	1085.7	1151.12
M653T70			0.982634	0.509492	0.0066926	652.518	70.347	2841.23	6379.06	4679.14	6794.92	5310.95	6917.42	2046.46	1631.75	2397.54	4406.04	2259.11	4032.97
M491T881			0.186171	1.20131	0.00671629	491.236	881.297	283.313	363.614	350.777	297.104	333.768	332.268	405.074	349.473	384.31	381.058	379.567	456.092
M510T882			0.13814	1.18777	0.00673576	510.194	881.919	167.817	148.409	174.361	151.309	141.006	187.504	191.229	173.269	188.824	194.679	213.066	191.554
M266T413			0.372422	1.26671	0.00674963	266.053	413.249	822.225	887.5	997.022	828.619	722.069	1063.92	983.284	1003.2	1221.53	1079.85	1229.34	1223.4
M508T998			0.366226	1.57218	0.00675757	508.044	997.565	442.379	376.439	371.395	334.809	384.955	673.324	848.203	622.434	474.629	742.578	724.9	648.681
M290T952			0.309747	1.19487	0.0067674	290.145	952.229	874.546	899.533	1002.96	929.272	931.541	977.768	1027.89	967.26	1259.73	1037.33	1230.83	1186.86
M402T588			1.10218	2.74784	0.00679639	402.097	587.506	1046.35	696.019	479.306	1278.52	1234.56	3405.27	3974.71	1249.56	4360.75	3255.45	5007.5	4519.52
M466T985			0.443531	1.15472	0.00679681	466.185	985.186	2471.21	2111.4	2378.83	2408.73	2427.88	2245.57	2905.96	2377.37	2839.51	2699.51	2493.94	2900.12
M356T481			0.518121	0.415139	0.00680711	356.327	480.587	1523.47	1201.73	632.744	964.973	1308.9	413.89	497.343	459.101	391.11	404.737	406.886	350.631
M599T779			1.27049	2.07255	0.00684588	599.235	779.27	4605.69	2938.26	2682.48	3124.41	3193.23	3825.26	8523.97	7754.04	8403.88	3495.85	9751.09	4287.62
M222T535			0.336385	1.24775	0.00688974	222.054	535	814.94	971.744	952.646	663.354	845.642	990.422	1009.6	1095.11	1189.82	1052.46	1209.55	980.125
M140T597_2			0.470681	1.82444	0.00690971	139.941	597.29	495.5	285.197	272.529	397.824	496.603	968.531	873.567	647.301	888.415	875.64	1040.09	995.388
M198T774			2.77845	1.98324	0.00693522	198.085	774.195	20916.3	32415.5	423.106	16098	22162.6	15948.4	34993.4	45281.7	41456.3	34924.1	23955.2	33508.2
M360T910			0.754437	0.488249	0.00694751	360.141	910.225	1901.94	3513.36	4089.87	2653.65	2520.85	2724.21	513.762	2354.57	1984.1	1706.43	618.895	1319.66
M404T65			1.28469	0.472379	0.00697466	404.28	65.348	8206.32	4032.16	7557.35	8364.4	8782.49	8274.2	2788.21	1160.6	2116.77	5049.59	7403.87	2840.47
M615T589			0.538762	1.64799	0.00704616	615.208	588.582	957.382	856.496	872.963	942.155	959.88	1041.75	1508.33	1020.51	2276.57	1477.25	1243.24	1753.3
M163T1309			0.392575	0.597227	0.00706106	163.039	1309.16	1096.17	802.27	1113.07	1223.86	916.083	973.827	835.109	718.621	640.088	755.161	593.358	115.838
[truncated: 12,796 more rows]
